# Supplementary material for: Morphological, molecular and 3D synchrotron X-ray tomographic characterizations of Helicascus satunensis sp. nov., a novel mangrove fungus
Source: PeerJ. 2024 Nov 8;12:e18341. doi: 10.7717/peerj.18341 (PMC11552490; doi:10.7717/peerj.18341)
Supplement: Supplemental Information 1 [file peerj-12-18341-s001.fas]

>HeliType3_LROR_LR7
AGCTCAAATTTAAAATCTGGTTCTCTCTTAGAGCCCGAGTTGTAATTTGTAGAGGGTGCT
TTAGCATTGATAGCGGTCTAAGTTCCTTGGAACAGGATATCACAGAGGGTAAGAATCCCG
TATGTGGTCGCTAATC-TCTGCTATGTAAAGCCCCTTCAATGAGTCGAGTTGTTTGGGAA
TGCAGCTCTAAATGGGAGGTAAATTTCTTCTAAAGCTAAATATTGGCCAGAGACCGATAG
CGCACAAGTAGAGTGATCGAAAGATGAAAAGCACTTTGGAAAGAGAGTTAAACAGCACGT
GAAATTGTTGAAAGGGAAGCGCTTGTCGCCAGACTTGCCTGTAGTTGCTCACCCAAGCG-
CTATACTTGGGGCACTCTTCTACAGGCAGGCCAGCATCAGTTTAGGCAGCTGGATAAAGG
TCTCTGACACGTTCCATCCTTTGTAGATGGCCATATAGGGGAGACGTCATGCAGTTAGCC
TAGACTGAGGTCCGCGCGTTTGCTAGGATGCTGGCGTAATGGCTGTAAGCGGCCCGTCTT
GAAACACGGACCAAGGAGTCTAACATCTATGCGAGTGTTT-GGGTGTCAAGCCCAAGCGC
GTAAT-AAACGTGAACGGAGGTGGGAA--CCTTT--GGGTGCACCATCGACCGATCCTGA
TGTCTTC-GGATGGATTTGAGTAAGAGCATAGCTGTTGGGACCCGAAAGATGGTGAACTA
TGCTTGAATAGGGTGAAGCCAGAGGAAACTCTGGTGGAGGCTCGCAGCGGTTCTGACGTG
CAAATCGATCGTCAAATTTGGGCATAGGGGCGAAAGACTAATCGAACTATCTAGTAGCTG
GTT-CCTGCCGAAGTTT--CCCTCAGGATAGCAGTAACGTA-TTCAGTTTTAT-GAGGTA
AAGCGAATGATTAGAGGCCTGGGGGTTGAAACAACCTTCACCTATTCTCAAACTTTAAAT
ATGTAAGAAGTCCTTGTTACTTAATTGAACGTGGACATTTGAATGTACCGTTACTAGTGG
GCCATTTTTGGTAAGCAGAACTGGCGATGCGGGATGAACCGAACGTGGGGTTAAGGTGCC
AGAATGCACGCTCATCAGACACCACAAAAGGTGTTAGTTCATCTAGACAGCAGGACGGTG
GCCATGGAAGTCGGAATCCGCTAAGGAGTGTGTAACAACTCACCTGCCGAATGAACTAGC
CCTGAAAATGGATGGCGCTCAAGCGTGTTACCCATACCCCGCCGCTGGGGCTGAATAT-A
TGCCCCAGC-GAGTAGGCAGGCGTGGAGGTTTGTGA------------------------
------------------------------------------------------------
------------------------------------------------------------
------------------------------------------------------------
------------------------------------------------------------
------------------------------------------------------------
------------------------------------------------------------
------------------------------------------------------------
------------------------------------------------------------
------GTAATTCCAGCTCCAATAGCGTATATTAAAGTTGTTGCAGTTAAAAAGCTCGTA
GTTGAACTTTGGGCCTGGCTGGCAGGTCCGCCTCACCGCGTGTACTTGACCGGCCGGGCC
TTCTCTTCTGGAGAACCTCATGCCCTTTACTGGGCGTGTTGGGGACCAGGACTTTTACTT
TGAAAAAATTAGAGTGTTCAAAGCAGGCCTTTGCTCGAATATGTTAGCATGGAATAATAG
AATAGGACGTGCGGTCCTATTTTGTTGGTTTCTAGGACCGCCGTAATGATTAATAGGGAC
AGTCGGGGGCATCAGTATTCAATTGTCAGAGGTGAAATTCTTGGATTTATTGAAGACTAA
CTACTGCGAAAGCATTTGCCAAGGATGTTTTCATTAATCAGTGAACGAAAGTTAGGGGAT
CGAAGACGATCAGATACCGTCGTAGTCTTAACCATAAACTATGCCGACTAGGGATCGGGC
GATGTTTCAATATTGACTCGCTCGGCACCTTACGAGAAATCAAAGTGTTTGGGTTCTGGG
GGGAGTATGGTCGCAAGGCTGAAACTTAAAGAAATTGACGGAAGGGCACCACCAGGCGTG
GAGCCTGCGGCTTAATTTGACTCAACACGGGGAAACTCACCAGGTCCAGATGAAATAAGG
ATTGACAGATTGAGAGCTCTTTCTTGATTTTTCAGGTGGTGGTGCATGGCCGTTCTTAGT
TCGTGGGGTGACTTGTCTGCTTAATTGCGATAACGAACGAGACCTTAACCTGCTAAATAG
CCAGGCTAGCTTTGGCTGGTCGCCGGCTTCTTAGAGGGACTATCGGCTCAAGCCGAGGGA
AGTTTGAGGCAGTACCTTTCGGGGTCAATAATAACTGTAGGGGTGTCGGAATGTTGAGAT
TTTTGGCCTGCGAACGCGGCCGGGTCAGAACGCAAAGTAATGACCTGCCCTACTCTCTTG
AGTAGTGGCTGCAACTGCTTCTCCTTTGGCGGGAGCAGGCTCTCGTTATCAAGGACGAGA
ACAACAACACTTCTGTGGGCTCGTGA-GGAGAGAAATACTAGAGCGATTTCTTGCTCGTC
TGTTAAACTGGGAGTCGACTGATACCGCTATGCGGTGGTAGGTGTGTCTTACCTGGTTTT
TCCTGCACGCGGTGTCTTAAAAGCCTTGCGCTTGATCTTCTGAGCGGTCAGACATGTTAA
CTATGGCCTTATGCTCAAAGAAGCTCAGGAGATTGTGACACGGTAAGACTTTCTGTCTTA
CAGGTAAGGGAAAGACTCTTAATTTAATGAGACTTGTGGGTACGCTCTGGGGTTTTAATC
TGGGGATTCCATACTTGAGCATAAGGTTGATTACTCGATTGAACAAGTACCGAAAGTATT
GCGCCGGAAATGTCAAGTGATAGCTAGCGGTATCTGTGGGAAGTTGATACTATCAATCGG
GATTTCCTAATTACCTACAGAAGTGGTTCTTGCGCTTGATTACTTGAGACGTGGGGCTCG
AGGGCTTTTTTGTGGGGCCGACATGTCTGCGGGGAATATTAAAC-----TCTTGTTTTTG
TGTACC---TCTTGTTTCTCGGTAAGGCATTA-CTTACCGGGTGAAAAGTTCTTCTCAAC
--CTTAAGTAAATAAGCACTTTTTC-TTCTAA-TACTACCAATCTTTACAACTTTCAACA
ATGGATCTCTTGGTTCTGGCATCGATGAAGAACGCAGCGAAATGCGATAAGTAGTGTGAA
TTGCAGAATTCAGTGAATCATCGAATCTTTGAACGCATATTGCGCCCTTTAGTTTATTCT
ATTGGGCATACCTGTTCGAGCGTCGTTTAGGAAAGTCAAGCCATGGGCTTGGTGTTGAGC
GCGCTTGTTGCTGTGTGTCAGTAACTCGCTCTAAAAGTATTGGCGGCTTCAATAAC-GCT
TTATGCGTAGTACATACGCGCAAGTGAATAATTATTGGTAGTGCCCAGTAAGCATTAAA-
---------CATTGCCGCTGGTACTGGTGAGTTCGAGGCTGGTATCTCCAAGGATGGCCA
GACTCGTGAGCACGCTCTGCTTGCCTACACTCTTGGTGTCAAGCAACTAATCGTTGCCAT
CAACAAGATGGATACCACTAAGTGGAGCGAGAGTCGTTACCAGGAAATCATCAAGGAGAC
GTCCAACTTCATCAAGAAGGTTGGCTACAATCCCAAGCACGTTCCCTTCGTCCCCATCTC
TGGCTTCAATGGCGACAACATGATCGAGCCCTCCAGCAACTGCCCGTGGTACAAGGGTTG
GGAGAAGGAGACCAAGTCCAAGGCTTCCGGCAAGACCCTCCTGGAGGCCATCGATGCCAT
TGACCCCCCGTCCCGCCCCGTCGACAAGCCCCTTCGTCTGCCCCTCCAGGATGTGTACAA
GATCGGCGGTATTGGCACGGTCCCCGTCGGCCGTGTCGAGACCGGTGTCATCAAGGCTGG
TATGGTCGTCACCTTTGCTCCCGCTCAAGTGACCACTGAAGTCAAGTCCGTCGAGATGCA
CCACGAGCAGCTTTCCGAGGGTGTTCCCGGTGATAACGTTGGCTTCAACGTCAAGAACGT
TTCCGTCAAGGAAATCCGTCGTGGCAACGTTGCTGGTGACTCCAAGAACGACCCCCCCAA
GGGTGCCGAATCTTTCAATGCCCAGGTTATCGTCCTCAACCACCCCGGTCAGGTCGGTGC
TGGTTACGCCCCTGTCCTTGACTGCCACACCGCACATATTGCCTGCAAGTTCTCTGAGCT
TCTCGAGAAGATTGATCGCCGAACTGGCAAGTCCGTTGAGAACTCGCCCAAGTTCATCAA
GTCCGGTGACGCCGCTATCGTTAAGATGATTCCCTCCAAGCCCATGTGCGTTGAGGCTTT
CACTGAGTATCCTCCTCTTGGTCGTTTCGCCGTCCGTGACATGGGTACGTTTCCAATGTC
TCACCCTTCGAAGGCGGCATCCGCAAAGGCTGGTGTTTCGCAAGTGCTCAATCGGTACAC
TTATGCATCCACCCTGTCCCATCTGCGACGGACAAATACGCCCGTTGGTCGCGACGGGAA
GCTTGCCAAGCCGCGGCAATTGCACAACAGCCACTGGGGGCTCGTCTGTCCTGCCGAGAC
CCCCGAGGGACAGGCGTGCGGACTTGTGAAGAATTTGTCTCTAATGTGCTATGTTAGTGT
TGGCAGTGAGAGCACGCCCATCATTGATTTCATGTCGCAGCGCCAAATGGAGCTTCTTGA
GGAATTTGACTCGACCATGAATCCTACCGCGACTAAAGTATTCGTGAACGGCGTCTGGGT
CGGCACACACAACAGCCCAGCACAGCTTGTCAGCACTGTACAAGAGCTCCGACGGAATGG
TACACTTTCATACGAAATGAGTCTCATCAGGGATATTCGCGATCGAGAATTCAAGATTTT
CACTGACGCTGGGCGCGTCATGAGACCGCTCTTCGTAGTAGAGAGCGACCGACGGAAGCA
CACCGTCGGCAACCTAATATACAATAAAGAACATCTTCGAAAACTCACCGAGGATCAAGA
CATTGATACATCAGGGTACAATGACGAGGACGCAGCCGCGAGAAAATTCGGCTGGAGAGG
ACTCATTCACAATGGCGTAGTAGAGTATCTCGACGCAGAAGAAGAAGAAACCGCCATGAT
TGTCATGTCTCCTGAAGAGCTAGATGAATGGCGCGATCTTAAGCAGGGAATAGCACCAAA
TCCGGAGGCAGATAAGAAGAACCGTCTTGGTCGCATCAAGCCTAAGCCAAACCCAACCGT
CTCCGTCTACACACATTGCGAAAATTCACCCCAGCCATGAATTCTCGGAAATTTGTGCCC
GCCATCATCCCCATTCCCGGGACCACAAATCAGTCCCCCGCGGTAACACTTTATCCATTC
T
>HeliType2_LROR_LR7
AGCTCAAATTTAAAATCTGGTTCTCTCTTAGAGCCCGAGTTGTAATTTGTAGAGGGTGCT
TTAGCATTGATAGCGGTCTAAGTTCCTTGGAACAGGATATCACAGAGGGTAAGAATCCCG
TATGTGGTCGCTAATC-TCTGCTATGTAAAGCCCCTTCAATGAGTCGAGTTGTTTGGGAA
TGCAGCTCTAAATGGGAGGTAAATTTCTTCTAAAGCTAAATATTGGCCAGAGACCGATAG
CGCACAAGTAGAGTGATCGAAAGATGAAAAGCACTTTGGAAAGAGAGTTAAACAGCACGT
GAAATTGTTGAAAGGGAAGCGCTTGTCGCCAGACTTGCCTGTAGTTGCTCACCCAAGCG-
CTATACTTGGGGCACTCTTCTACAGGCAGGCCAGCATCAGTTTAGGCAGCTGGATAAAGG
TCTCTGACACGTTCCATCCTTTGTAGATGGCCATATAGGGGAGACGTCATGCAGTTAGCC
TAGACTGAGGTCCGCGCGTTTGCTAGGATGCTGGCGTAATGGCTGTAAGCGGCCCGTCTT
GAAACACGGACCAAGGAGTCTAACATCTATGCGAGTGTTT-GGGTGTCAAGCCCAAGCGC
GTAAT-AAACGTGAACGGAGGTGGGAA--CCTTT--GGGTGCACCATCGACCGATCCTGA
TGTCTTC-GGATGGATTTGAGTAAGAGCATAGCTGTTGGGACCCGAAAGATGGTGAACTA
TGCTTGAATAGGGTGAAGCCAGAGGAAACTCTGGTGGAGGCTCGCAGCGGTTCTGACGTG
CAAATCGATCGTCAAATTTGGGCATAGGGGCGAAAGACTAATCGAACTATCTAGTAGCTG
GTT-CCTGCCGAAGTTT--CCCTCAGGATAGCAGTAACGTA-TTCAGTTTTAT-GAGGTA
AAGCGAATGATTAGAGGCCTGGGGGTTGAAACAACCTTCACCTATTCTCAAACTTTAAAT
ATGTAAGAAGTCCTTGTTACTTAATTGAACGTGGACATTTGAATGTACCGTTACTAGTGG
GCCATTTTTGGTAAGCAGAACTGGCGATGCGGGATGAACCGAACGTGGGGTTAAGGTGCC
AGAATGCACGCTCATCAGACACCACAAAAGGTGTTAGTTCATCTAGACAGCAGGACGGTG
GCCATGGAAGTCGGAATCCGCTAAGGAGTGTGTAACAACTCACCTGCCGAATGAACTAGC
CCTGAAAATGGATGGCGCTCAAGCGTGTTACCCATACCCCGCCGCTGGGGCTGAATAT-A
TGCCCCAGC-GAGTAGGCAGGCGTGGAGGTT-----------------------------
------------------------------------------------------------
------------------------------------------------------------
------------------------------------------------------------
------------------------------------------------------------
------------------------------------------------------------
------------------------------------------------------------
------------------------------------------------------------
------------------------------------------------------------
-------TAATTCCAGCTCCAATAGCGTATATTAAAGTTGTTGCAGTTAAAAAGCTCGTA
GTTGAACTTTGGGCCTGGCTGGCAGGTCCGCCTCACCGCGTGTACTTGACCGGCCGGGCC
TTCTCTTCTGGAGAACCTCATGCCCTTTACTGGGCGTGTTGGGGACCAGGACTTTTACTT
TGAAAAAATTAGAGTGTTCAAAGCAGGCCTTTGCTCGAATATGTTAGCATGGAATAATAG
AATAGGACGTGCGGTCCTATTTTGTTGGTTTCTAGGACCGCCGTAATGATTAATAGGGAC
AGTCGGGGGCATCAGTATTCAATTGTCAGAGGTGAAATTCTTGGATTTATTGAAGACTAA
CTACTGCGAAAGCATTTGCCAAGGATGTTTTCATTAATCAGTGAACGAAAGTTAGGGGAT
CGAAGACGATCAGATACCGTCGTAGTCTTAACCATAAACTATGCCGACTAGGGATCGGGC
GATGTTTCAATATTGACTCGCTCGGCACCTTACGAGAAATCAAAGTGTTTGGGTTCTGGG
GGGAGTATGGTCGCAAGGCTGAAACTTAAAGAAATTGACGGAAGGGCACCACCAGGCGTG
GAGCCTGCGGCTTAATTTGACTCAACACGGGGAAACTCACCAGGTCCAGATGAAATAAGG
ATTGACAGATTGAGAGCTCTTTCTTGATTTTTCAGGTGGTGGTGCATGGCCGTTCTTAGT
TCGTGGGGTGACTTGTCTGCTTAATTGCGATAACGAACGAGACCTTAACCTGCTAAATAG
CCAGGCTAGCTTTGGCTGGTCGCCGGCTTCTTAGAGGGACTATCGGCTCAAGCC------
------------TACCTTTCGGGGTCAATAATAACTGTAGGGGTGTCGGAATGTTGAGAT
TTTTGGCCTGCGAACGCGGCCGGGTCAGAACGCAAAGTAATGACCTGCCCTACTCTCTTG
AGTAGTGGCTGCAACTGCTTCTCCTTTGGCGGGAGCAGGCTCTCGTTATCAAGGACGAGA
ACAACAACACTTCTGTGGGCTCGTGA-GGAGAGAAATACTAGAGCGATTTCTTGCTCGTC
TGTTAAACTGGGAGTCGACTGATACCGCTATGCGGTGGTAGGTGTGTCTTACCTGGTTTT
TCCTGCACGCGGTGTCTTAAAAGCCTTGCGCTTGATCTTCTGAGCGGTCAGACATGTTAA
CTATGGCCTTATGCTCAAAGAAGCTCAGGAGATTGTGACACGGTAAGACTTTCTGTCTTA
CAGGTAAGGGAAAGACTCTTAATTTAATGAGACTTGTGGGTACGCTCTGGGGTTTTAATC
TGGGGATTCCATACTTGAGCATAAGGTTGATTACTCGATTGAACAAGTACCGAAAGTATT
GCGCCGGAAATGTCAAGTGATAGCTAGCGGTATCTGTGGGAAGTTGATACTATCAATCGG
GATTTCCTAATTACCTACAGAAGTGGTTCTTGCGCTTGATTACTTGAGACGTGGGGCTCG
AGGGCTTTTTTGTGGGGCCGACATGTCTGCGGGGAATATTAAAC-----TCTTGTTTTTG
TGTACC---TCTTGTTTCTCGGTAAGGCATTA-CTTACCGGGTGAAAAGTTCTTCTCAAC
--CTTAAGTAAATAAGCACTTTTTC-TTCTAA-TACTACCAATCTTTACAACTTTCAACA
ATGGATCTCTTGGTTCTGGCATCGATGAAGAACGCAGCGAAATGCGATAAGTAGTGTGAA
TTGCAGAATTCAGTGAATCATCGAATCTTTGAACGCATATTGCGCCCTTTAGTTTATTCT
ATTGGGCATACCTGTTCGAGCGTCGTTTAGGAAAGTCAAGCCATGGGCTTGGTGTTGAGC
GCGCTTGTTGCTGTGTGTCAGTAACTCGCTCTAAAAGTATTGGCGGCTTCAATAAC-GCT
TTATGCGTAGTACATACGCGCAAGTGAATAATTATTGGTAGTGCCCAGTAAGCATTAAAA
A-----TATCATTGCCGCTGGTACTGGTGAGTTCGAGGCTGGTATCTCCAAGGATGGCCA
GACTCGTGAGCACGCTCTGCTTGCCTACACTCTTGGTGTCAAGCAACTAATCGTTGCCAT
CAACAAGATGGATACCACTAAGTGGAGCGAGAGTCGTTACCAGGAAATCATCAAGGAGAC
GTCCAACTTCATCAAGAAGGTTGGCTACAATCCCAAGCACGTTCCCTTCGTCCCCATCTC
TGGCTTCAATGGCGACAACATGATCGAGCCCTCCAGCAACTGCCCGTGGTACAAGGGTTG
GGAGAAGGAGACCAAGTCCAAGGCTTCCGGCAAGACCCTCCTGGAGGCCATCGATGCCAT
TGACCCCCCGTCCCGCCCCGTCGACAAGCCCCTTCGTCTGCCCCTCCAGGATGTGTACAA
GATCGGCGGTATTGGCACGGTCCCCGTCGGCCGTGTCGAGACCGGTGTCATCAAGGCTGG
TATGGTCGTCACCTTTGCTCCCGCTCAAGTGACCACTGAAGTCAAGTCCGTCGAGATGCA
CCACGAGCAGCTTTCCGAGGGTGTTCCCGGTGATAACGTTGGCTTCAACGTCAAGAACGT
TTCCGTCAAGGAAATCCGTCGTGGCAACGTTGCTGGTGACTCCAAGAACGACCCCCCCAA
GGGTGCCGAATCTTTCAATGCCCAGGTTATCGTCCTCAACCACCCCGGTCAGGTCGGTGC
TGGTTACGCCCCTGTCCTTGACTGCCACACCGCACATATTGCCTGCAAGTTCTCTGAGCT
TCTCGAGAAGATTGATCGCCGAACTGGCAAGTCCGTTGAGAACTCGCCCAAGTTCATCAA
GTCCGGTGACGCCGCTATCGTTAAGATGATTCCCTCCAAGCCCATGTGCGTTGAGGCTTT
CACTGAGTATCCTCCTCTTGGTCGTTTCGCCGTCCGTGACATGGTACG------------
------------------------------------------------------------
------------------------------------------------------------
------------------------------------------------------------
------------------------------------------------------------
------------------------------------------------------------
------------------------------------------------------------
------------------------------------------------------------
------------------------------------------------------------
------------------------------------------------------------
------------------------------------------------------------
------------------------------------------------------------
------------------------------------------------------------
------------------------------------------------------------
------------------------------------------------------------
------------------------------------------------------------
------------------------------------------------------------
-
>MCR699_UNK17_1_LROR_LR7
AGCTCAAATTTAAAATCTGGTTCTCTCTTAGAGCCCGAGTTGTAATTTGTAGAGGGTGCT
TTAGCATTGATAGCGGTCTAAGTTCCTTGGAACAGGATATCACAGAGGGTAAGAATCCCG
TATGTGGTCGCTAATC-TCTGCTATGTAAAGCCCCTTCAATGAGTCGAGTTGTTTGGGAA
TGCAGCTCTAAATGGGAGGTAAATTTCTTCTAAAGCTAAATATTGGCCAGAGACCGATAG
CGCACAAGTAGAGTGATCGAAAGATGAAAAGCACTTTGGAAAGAGAGTTAAACAGCACGT
GAAATTGTTGAAAGGGAAGCGCTTGTCGCCAGACTTGCCTGTAGTTGCTCACCCAAGCG-
CTATACTTGGGGCACTCTTCTACAGGCAGGCCAGCATCAGTTTAGGCAGCTGGATAAAGG
TCTCTGACACGTTCCATCCTTTGTAGATGGCCATATAGGGGAGACGTCATGCAGTTAGCC
TAGACTGAGGTCCGCGCGTTTGCTAGGATGCTGGCGTAATGGCTGTAAGCGGCCCGTCTT
GAAACACGGACCAAGGAGTCTAACATCTATGCGAGTGTTTGGGGTGTCAAGCCCAAGCGC
GTAAT-AAACGTGAACGGAGGTGGGGAACCTTTT--GGGTGCACCATCGACCGATCCTGA
TGTCTTC-GGATGGATTTGAGTAAGAGCATAGCTGTTGGGACCCGAAAGATGGTGAACTA
TGCTTGAATAGGGTGAAGCCAGAGGAAACTCTGGTGGAGGCTCGCAGCGGTTCTGACGTG
CAAATCGATCGTCAAATTTGGGCATAGGGGCGAAAGACTAATCGAACTATCTAGTAGCTG
GTT-CCTGCCGAAGTTT--CCCTCAGGATAGCAGTAACGTA-TTCAGTTTTAT-GAGGTA
AAGCGAATGATTAGAGGCCTGGGGGTTGAAACAACCTTCACCTATTCTCAAACTTTAAAT
ATGTAAGAAGTCCTTGTTACTTAATTGAACGTGGACATTTGAATGTACCGTTACTAGTGG
GCCATTTTTGGTAAGCAGAACTGGCGATGCGGGATGAACCGAACGTGGGGTTAAGGTGCC
AGAATGCACGCTCATCAGACACCACAAAAGGTGTTAGTTCATCTAGACAGCAGGACGGTG
GCCATGGAAGTCGGAATCCGCTAAGGAGTGTGTAACAACTCACCTGCCGAATGAACTAGC
CCTGAAAATGGATGGCGCTCAAGCGTGTTACCCATACCCCGCCGCTGGGGCTGAATAT-A
TGCCCCAGC-GAGTAGGCAGGCGTGGAGGTTTGTGACGAAGCTTTATACCGTGAAACTGC
GAATGGCTCATTAAATCAGTTATCGTTTATTTGATAGTACCTTACTACTTGGATAACCGT
GGTAATTCTAGAGCTAATACATGCTGAAAACCCCGACTTCGGAAGGGGTGTATTTATTAG
ATAAAAAACCAATGCCC-TCCGGGGCTCTTTGGTGATTCATGATAACTTCTCAGATCGCA
TGG-CCTTGCGCCGGCGACGGTTCATTCAAATTTCTGCCCTATCAACTTTCGATGGTAAG
GTATTGGCTTACCATGGTTTCAACGGGTAACGGGGAATTAGGGTTCGATTCCGGAGAGGG
AGCCTGAGAGACGGCTACCACATCCAAGGAAGGCAGCAGGCGCGCAAATTACCCAATCCC
GACACGGGGAGGTAGTGACAATAAATACTGATACAGGGCTCTTTTGGGTCTTGTAATTGG
AATGAGTACAATTTAAACCTCTTAACGAGGAGCAATTGGAGGGCAAGTCTGGTGCCAGCA
GCCGCGGTAATTCCAGCTCCAATAGCGTATATTAAAGTTGTTGCAGTTAAAAAGCTCGTA
GTTGAACTTTGGGCCTGGCTGGCAGGTCCGCCTCACCGCGTGTACTTGACCGGCCGGGCC
TTCTCTTCTGGAGAACCTCATGCCCTTTACTGGGCGTGTTGGGGACCAGGACTTTTACTT
TGAAAAAATTAGAGTGTTCAAAGCAGGCCTTTGCTCGAATATGTTAGCATGGAATAATAG
AATAGGACGTGCGGTCCTATTTTGTTGGTTTCTAGGACCGCCGTAATGATTAATAGGGAC
AGTCGGGGGCATCAGTATTCAATTGTCAGAGGTGAAATTCTTGGATTTATTGAAGACTAA
CTACTGCGAAAGCATTTGCCAAGGATGTTTTCATTAATCAGTGAACGAAAGTTAGGGGAT
CGAAGACGATCAGATACCGTCGTAGTCTTAACCATAAACTATGCCGACTAGGGATCGGGC
GATGTTTCAATATTGACTCGCTCGGCACCTTACGAGAAATCAAAG---------------
------------------------------------------------------------
------------------------------------------------------------
------------------------------------------------------------
------------------------------------------------------------
------------------------------------------------------------
-------------ACCTTTCGGGGTCAATAATAACTGTAGGGGTGTCGGAATGTTGAGAT
TTTTGGCCTGCGAACGCGGCCGGGTCAAAACGCAAAGTAATGACCTGCCCTACTCTCTTG
AGTAGTGGCTGCAACTGCTTCTCCTTTGGCGGGAGCAGGCTCTCGTTATCAAGGACGAGA
ACAACAACACTTCTGTGGGCTCGTGA-GGAGAGAAATACTAGAGCGATTTCTTGCTCGTC
TGTTAAACTGGGAGTCGACTGATACCGCTTTGCGGTGGTAGGTGTGTCTTACCTGGTTTT
TCCTGCACGCGGTGTCTTAAAAGCCTTGCGCTTGATCTTCTGAGCGGTCAGACATGTTAA
CTATGGCCTTATGCTCAAAGAAGCTCAGGAGATTGTGACACGGTAAGACTTTCTGTCTTA
CAGGTAAGGGAAAGACTCTTAATTTAATGAGACTTGTGGGTACGCTCTGGGGTTTTAATC
TGGGGATTCCATACTTGAGCATAAGGTTGATTACTCGATTGAACAAGTACCGAAAGTATT
GCGCCGGAAATGTCAAGTGATAGCTAGCGGTATCTGTGGGAAGTTGATACTATCAATCGG
GATTTCCTAATTACCTACAGAAGTGGTTCTTGCGCTTGATTACTTGAGACGTGGGGCTCG
AGGGCTTTTTTGTGGGGCCGACATGTCTGCGGGGAATATTAAAC-----TCTTGTTTTTG
TGTACC---TCTTGTTTCTCGGTAAGGCATTA-CTTACCGGGTGAAAAGTTCTTCTCAAC
--CTTAAGTAAATAAGCACTTTTTC-TTCTAA-TACTACCAATCTTTACAACTTTCAACA
ATGGATCTCTTGGTTCTGGCATCGATGAAGAACGCAGCGAAATGCGATAAGTAGTGTGAA
TTGCAGAATTCAGTGAATCATCGAATCTTTGAACGCATATTGCGCCCTTTAGTTTATTCT
ATTGGGCATACCTGTTCGAGCGTCGTTTAGGAAAGTCAAGCCATGGGCTTGGTGTTGAGC
GCGCTTGTTGCTGTGTGTCAGTAACTCGCTCTAAAAGTATTGGCGGCTTCAATAAC-GCT
TTATGCGTAGTACATACGCGCAAGTGAATAATTATTGGTAGTGCCC--------------
-ATCCTTATCATTGCCGCTGGTACTGGTGAGTTCGAGGCTGGTATCTCCAAGGATGGCCA
GACTCGTGAGCACGCTCTGCTTGCCTACACTCTTGGTGTCAAGCAACTAATCGTTGCCAT
CAACAAGATGGATACCACTAAGTGGAGCGAGAGTCGTTACCAGGAAATCATCAAGGAGAC
GTCCAACTTCATCAAGAAGGTTGGCTACAATCCCAAGCACGTTCCCTTCGTCCCCATCTC
TGGCTTCAATGGCGACAACATGATCGAGCCCTCCAGCAACTGCCCGTGGTACAAGGGTTG
GGAGAAGGAGACCAAGTCCAAGGCTTCCGGCAAGACCCTCCTGGAGGCCATCGATGCCAT
TGACCCCCCGTCCCGCCCCGTCGACAAGCCCCTTCGTCTGCCCCTCCAGGATGTGTACAA
GATCGGCGGTATTGGCACGGTCCCCGTCGGCCGTGTCGAGACCGGTGTCATCAAGGCTGG
TATGGTCGTCACCTTTGCTCCCGCTCAAGTGACCACTGAAGTCAAGTCCGTCGAGATGCA
CCACGAGCAGCTTTCCGAGGGTGTTCCCGGTGATAACGTTGGCTTCAACGTCAAGAACGT
TTCCGTCAAGGAAATCCGTCGTGGCAACGTTGCTGGTGACTCCAAGAACGACCCCCCCAA
GGGTGCCGAATCTTTCAATGCCCAGGTTATCGTCCTCAACCACCCCGGTCAGGTCGGTGC
TGGTTACGCCCCTGTCCTTGACTGCCACACCGCACATATTGCCTGCAAGTTCTCTGAGCT
TCTCGAGAAGATTGATCGCCGAACTGGCAAGTCCGTTGAGAACTCGCCCAAGTTCATCAA
GTCCGGTGACGCCGCTATCGTTAAGATGATTCCCTCCAAGCCCATGTGCGTTGAGGCTTT
CACTGAGTATCCTCCTCTTGGTCGTTTCGCCGTCCGTGACATGGTACGTTTCCAATGTCT
C---------------------GCAAAGGCTGGTGTTTCGCAAGTGCTCAATCGGTACAC
TTATGCATCCACCCTGTCCCATCTGCGACGGACAAATACGCCCGTTGGTCGCGACGGGAA
GCTTGCCAAGCCGCGGCAATTGCACAACAGCCACTGGGGGCTCGTCTGTCCTGCCGAGAC
CCCCGAGGGACAGGCGTGCGGACTTGTGAAGAATTTGTCTCTAATGTGCTATGTTAGTGT
TGGCAGTGAGAGCACGCCCATCATTGATTTCATGTCGCAGCGCCAAATGGAGCTTCTTGA
GGAATTTGACTCGACCATGAATCCTACCGCGACTAAAGTATTCGTGAACGGCGTCTGGGT
CGGCACACACAACAGCCCAGCACAGCTTGTCAGCACTGTACAAGAGCTCCGACGGAATGG
TACACTTTCATACGAAATGAGTCTCATCAGGGATATTCGCGATCGAGAATTCAAGATTTT
CACTGACGCTGGGCGCGTCATGAGACCGCTCTTCGTAGTAGAGAGCGACCGACGGAAGCA
CACCGTCGGCAACCTAATATACAATAAAGAACATCTTCGAAAACTCACCGAGGATCAAGA
CATTGATACATCAGGGTACAATGACGAGGACGCAGCCGCGAGAAAATTCGGCTGGAGAGG
ACTCATTCACAATGGCGTAGTAGAGTATCTCGACGCAGAAGAAGAAGAAACCGCCATGAT
TGTCATGTCTCCTGAAGAGCTAGATGAATGGCGCGATCTTAAGCAGGGAATAGCACCAAA
TCCGGAGGCAGATAAGAAGAACCGTCTTGGTCGCATCAAGCCTAAGCCAAACCCAACCGT
CTCCGTCTACACACATTGCG-AAATTCA-CCCAGCCATG-ATTCTCGG-AATTTGTGCCA
G-CATCAT-CCCATTCCC-GGACCAC-AATCAGT-CCCCGC-GTAACAC-TTATCAATC-
-
>KX639748_Helicascus_kanaloanus_ATCC_18591
AGCTCAAATTTGAAATCTGGCTCTTTTA-AGGGTCCGAGTTGTAATTTGTAGAGGGTGCT
TTGGCATGGATTGCGGTCTAAGTTCCTTGGAACAGGACATCACAGAGGGTGAGAATCCCG
TATGTGGTCGCTAATC-CTTACTGTGTAAAGCCCCTTCAACGAGTCGAGTTGTTTGGGAA
TGCAGCTCTAAATGGGAGGTAAATTTCTTCTAAAGCTAAATATTGGCCAGAGACCGATAG
CGCACAAGTAGAGTGATCGAAAGATGAAAAGCACTTTGGAAAGAGAGTCAAATAGCACGT
GAAATTGTTGAAAGGGAAGCGCTTGCCGCCAGACTTGCCTATAGTGGTTCACCCAAGCG-
TTATACTCGGGGCATTCTTCTATGGGCAGGCCAGCGTCAGTTTAGGCAGCTGGATAAAGG
TCTCTGACACGTTCCATCCTTTGTAGATGGCCATATAGGGGAGACGTCATGCAGTTAGCT
TAGACTGAGGTCCGCGCATTTGCTAGGACGCTGGCGTAATGGCTATAAGCGGCCCGTCTT
GAAACACGGACCAAGGAGTCTAACATCTATGCGAGTGTTT-GGGTGTTAAGCCCAGGTGC
GTAAT-AAACGTGAACGGAGGTGGGAACCC----GTGGGTGCACCATCGACCGATCCTGA
TGTCTTC-GGATGGATTTGAGTAAGAGCATAGCTGTTGGGACCCGAAAGATGGTGAACTA
TGCTTGAATAGGGTGAAGCCAGAGGAAACTCTGGTGGAGACTGGCAGCGGTTCTGACGTG
CAAATCGATCGTCAAATTTGGGCATAGGGGCGAAAGACTAATCGAACTATCTAGTAGCTG
GTC-C-------------------------------------------------------
------------------------------------------------------------
------------------------------------------------------------
------------------------------------------------------------
------------------------------------------------------------
------------------------------------------------------------
------------------------------------------------------------
------------------------------------------------------------
---TGGCTCATTAAATCAGTTATCGTTTATTTGATAGTACCTTACTACTTGGATAACCGT
GGTAATTCTAGAGCTAATACATGCTGAAAACCTCGACTTCGGAAGGGGTGTATTTATTAG
ATAAAAAACCAATGCCC-TTCGGGGCTCTTTGGTGATTCATGATAACTTCTCAGATCGCA
TGG-CCTTGCGCCGGCGACGGTTCATTCAAATTTCTGCCCTATCAACTTTCGATGGTAAG
GTATTGGCTTACCATGGTTTCAACGGGTAACGGGGAATTAGGGTTCGATTCCGGAGAAGG
AGCCTGCGAGACGGCTCCTACATCCAAGGAAGGCAGCAGGCGCGCAAATTACCCAATCCC
GACACGGGGAGGTAGTGACAATAAATACTGATACAGGGCTCTTTTGGGTCTTGTAATTGG
AATGAGTACAATTTAAACCTCTTAACGAGGAACAATTGGAGGGCAAGTCTGGTGCCAGCA
GCCGCGGTAATTCCAGCTCCAATAGCGTATATTAAAGTTGTTGCAGTTAAAAAGCTCGTA
GTTGAACCTTGGGCCTGGCTGGCGGGTCCGCCTCACCGCGTGTACTTGACCGGCCGGGCC
TTCTCTTCTGGAGAACCTCATGCCCTTTACTGGGCGTGTTGGGGACCAGGACTTTTACTT
TGAAAAAATTAGAGTGTTCAAAGCAGGCCTTTGCTCGAATATGTTAGCATGGAATAATAG
AATAGGACGTGCGGTCCTATTTTGTTGGTTTCTAGGACCGCCGTAATGATTAATAGGGAC
AGTCGGGGGCATCAGTATTCAATTGTCAGAGGTGAAATTCTTGGATTTATTGAAGACTAA
CTACTGCGAAAGCATTTGCCAAGGATGTTTTCATTAATCAGTGAACGAAAGTTAGGGGAT
CGAAGACGATCAGATACCGTCGTAGTCTTAACCATAAACTATGCCGACTAGGGATCGGGC
GATGTTTCAATATTGACTCGCTCGGCACCTTACGAGA-----------------------
------------------------------------------------------------
------------------------------------------------------------
------------------------------------------------------------
------------------------------------------------------------
------------------------------------------------------------
------------------------------------------------------------
------------------------------------------------------------
------------------------------------------------------------
--------------TTTAATTTAGGCAGCCTATACTTGAGCATAAGG----TTGATTACT
CGATTGAACAAGTGCCGA---------AAGT----------AT-TACGC-----------
------------------------------------------------------------
------------------------------------------------------------
------------------------------------------------------------
------------------------------------------------------------
----CGGAAATGT-------TAATTCGCGGTTTCTGTGGGACATTGAAGCTATCAATCAG
GATGCCTTTATTACCTATAGAAGTGGTTCTCGGAC--------TTGCGATGT---GAGAT
GTGGGGTTCTGGGGGGGCCGACATGTCTGTAGATGGATTCTATCCAACTCTTTGTGTTTG
AGTACCTATTATTGTTTCTTGGTAGGC--CCAGCTTGCCAGGCGAATGTTTTTATTCAAC
CTTATTAG----TCGGCAAT-TAACAATCTGAGGAG-ACCAATTATTACAACTTTCAACA
ATGGATCTCTTGGTTCTGGCATCGATGAAGAACGCAGCGAAATGCGATAAGTAGTGTGAA
TTGCAGAATTCAGTGAATCATCGAATCTTTGAACGCATATTGCGTCCTTTGGATTACTCC
ACTGGGCATACTTGTTCGAGCGTC-TAT-GAGTAGTCTTGCAGTAAGCTTGGTGTTGAGC
GC--TTGTTTCTAGCAAATAGGAACTCGCTCTAAAAATATTGGCGGCTTT-AATACAGCT
CTATGTGCAGTACATACGCGC-TATAGATTGTTATTATTTGCGTCCAATAAGCCT-----
-------ATTATTGCCGCTGGTACTGGTGAGTTCGAGGCTGGTATCTCCAAGGATGGCCA
GACTCGTGAGCACGCTCTGCTTGCCTACACTCTTGGTGTCAAGCAACTTATTGTTGCCAT
CAACAAGATGGACACCACCAAGTGGAGCGAGAGCCGTTACCAGGAAATCATCAAGGAGAC
GTCTAACTTTATCAAGAAAGTCGGATATAACCCCAAGCACGTTCCTTTCGTTCCCATCTC
TGGTTTCAACGGCGACAACATGATCGAGCCTTCCTCCAACTGCCCGTGGTACAAGGGCTG
GGAGAAGGAGACCAAGACCAAGACTTCTGGAAAGACCCTCCTTGAGGCCATCGATGCCAT
CGACCCCCCTTCCCGCCCCGTCGACAAGCCCCTTCGTCTGCCCCTCCAGGACGTGTACAA
GATCGGCGGTATTGGCACGGTTCCCGTCGGCCGTGTCGAGACCGGTGTCATCAAGGCTGG
TATGGTCGTCACCTTCGCTCCCGCTCAAGTTACCACTGAAGTCAAGTCCGTCGAGATGCA
CCACGAGCAGCTTGTCGAGGGTGTTCCCGGCGACAACGTCGGCTTCAACGTCAAGAACGT
CTCCGTGAAGGAAATCCGTCGTGGTAACGTTGCTGGTGACTCCAAGAACGACCCCCCCAA
GGGTGCTGAATCTTTCAATGCCCAGGTTATCGTCCTTAACCACCCTGGCCAGGTTGGCGC
TGGCTACGCTCCCGTCCTCGACTGCCACACGGCACACATTGCTTGCAAGTTCTCTGAGCT
TCTTGAGAAGATTGATCGCCGAACTGGCAAGTCCGTCGAGAACTCTCCCAAGTTCATCAA
GTCCGGTGACGCCGCTATTGTCAAGATGATTCCCTCCAAGCCCATGTGCGTTGAGGCCTT
CACCGAATATCCCCCTCTTGGTCGTTTCGCCGTCCGTGACATG-----------------
------------------------------------------------------------
------------CCTATCCCATCTCCGACGGACAAATACGCCCGTTGGCCGCGATGGAAA
GCTCGCCAAGCCGCGACAGTTGCACAACAGCCACTGGGGGCTCGTCTGTCCTGCGGAGAC
TCCAGAGGGACAGGCGTGCGGGCTTGTGAAGAACCTCTCTCTAATGTGCTACGTCAGTGT
TGGCAGTGAGAGCACTCCCATCATTGATTTCATGTCGCAGCGCCAAATGGAGCTTCTTGA
AGAGTTTGATTCCACCCTGAATCCCACTGCGACTAAGGTATTCGTCAACGGTGTCTGGGT
CGGTACACACAACAACCCAGCACAGCTCGTCAGCACCGTACAGGAGCTCCGACGAAATGG
CACTCTTTCGTACGAAATGAGTCTGATCAGAGATATCCGCGATCGAGAATTCAAAATTTT
CACCGACGCTGGGCGTGTCATGAGACCGCTCTTTATAGTAGAGAGTGACAGACGCAAGCC
CACTGTCGGTAACCTTATATACAACAAAGAACATCTTCGAAAACTCACCGAGGATCAAGA
TATTGACACCTCTGGCTATAATGATGAGGATGCAGCCGCCAGAAAATTCGGCTGGAGAGG
GCTTATCCATAATGGCGTAGTAGAGTATCTCGACGCCGAAGAGGAAGAAACTGCCATGAT
CGTCATGTCTCCGGAAGAGCTAGATGAGTGGCGCGATCTTAAGCAGGGCATAATACCCAA
TCCGGACGCAGACAAGAAGAACCGTCTTGGTCGCATTAAGCCTAAGCCGAACCCAACCGT
CTCCGTCTACACGCATTGCG-AGATTCA-TCCAGCCATG-ATTCTCGG-AATATGTGCCA
G-CATTAT-CCCATTCCC-GGATCAT-AACCAGT-CTCCGC-GTAATAC-TTACCAATCT
G
>AF053729_Helicascus_kanaloanus_A237
------------------------------------------------------------
------------------------------------------------------------
------------------------------------------------------------
------------------------------------------------------------
------------------------------------------------------------
------------------------------------------------------------
------------------------------------------------------------
------------------------------------------------------------
------------------------------------------------------------
------------------------------------------------------------
------------------------------------------------------------
------------------------------------------------------------
------------------------------------------------------------
------------------------------------------------------------
------------------------------------------------------------
------------------------------------------------------------
------------------------------------------------------------
------------------------------------------------------------
------------------------------------------------------------
------------------------------------------------------------
------------------------------------------------------------
-----------------------------------------AATTATACCGTGAAACTGC
GAATGGCTCATTAAATCAGTTATCGTTTATTTGATAGTACCTTACTACTTGGATAACCGT
GGTAATTCTAGAGCTAATACATGCTGAAAACCTCGACTTCGGAAGGGGTGTATTTATTAG
ATAAAAAACCAATGCCC-TTCGGGGCTCTTTGGTGATTCATGATAACTTCTCAGATCGCA
TGG-CCTTGCGCCGGCGACGGTTCATTCAAATTTCTGCCCTATCAACTTTCGATGGTAAG
GTATTGGCTTACCATGGTTTCAACGGGTAACGGGGAATTAGGGTTCGATTCCGGAGAAGG
AGCCTGCGAGACGGCTCCTACATCCAAGGAAGGCAGCAGGCGCGCAAATTACCCAATCCC
GACACGGGGAGGTAGTGACAATAAATACTGATACAGGGCTCTTTTGGGTCTTGTAATTGG
AATGAGTACAATTTAAACCTCTTAACGAGGAACAATTGGAGGGCAAGTCTGGTGCCAGCA
GCCGCGGTAATTCCAGCTCCAATAGCGTATATTAAAGTTGTTGCAGTTAAAAAGCTCGTA
GTTGAACCTTGGGCCTGGCTGGCGGGTCCGCCTCACCGCGTGTACTTGACCGGCCGGGCC
TTCTCTTCTGGAGAACCTCATGCCCTTTACTGGGCGTGTTGGGGACCAGGACTTTTACTT
TGAAAAAATTAGAGTGTTCAAAGCAGGCCTTTGCTCGAATATGTTAGCATGGAATAATAG
AATAGGACGTGCGGTCCTATTTTGTTGGTTTCTAGGACCGCCGTAATGATTAATAGGGAC
AGTCGGGGGCATCAGTATTCAATTGTCAGAGGTGAAATTCTTGGATTTATTGAAGACTAA
CTACTGCGAAAGCATTTGCCAAGGATGTTTTCATTAATCAGTGAACGAAAGTTAGGGGAT
CGAAGACGATCAGATACCGTCGTAGTCTTAACCATAAACTATGCCGACTAGGGATCGGGC
GATGTTTCAATATTGACTCGCTCGGCACCTTACGAGAAATCAAAGTGTTTGGGTTCTGGG
GGGAGTATGGTCGCAAGGCTGAAACTTAAAGAAATTGACGGAAGGGCACCACCAGGCGTG
GAGCCTGCGGCTTAATTTGACTCAACACGGGGAAACTCACCAGGTCCAGATGAAATAAGG
ATTGACAGATTGAGAGCTCTTTCTTGATTTTTCAGGTGGTGGTGCATGGCCGTTCTTAGT
TCGTGGGGTGACTTGTCAGCTTAATTGCGATAACGAACGAGACCTTAACCTGCTAAATAG
CCAGGCTAGCTTTGGCTGGTCGCCGGCTTCTTAGAGGGACTATCGGCTCAAGCCGAGGGA
AGTTTGAGGCA-------------------------------------------------
------------------------------------------------------------
------------------------------------------------------------
------------------------------------------------------------
------------------------------------------------------------
------------------------------------------------------------
------------------------------------------------------------
------------------------------------------------------------
------------------------------------------------------------
------------------------------------------------------------
------------------------------------------------------------
------------------------------------------------------------
------------------------------------------------------------
------------------------------------------------------------
------------------------------------------------------------
------------------------------------------------------------
------------------------------------------------------------
------------------------------------------------------------
------------------------------------------------------------
------------------------------------------------------------
------------------------------------------------------------
------------------------------------------------------------
------------------------------------------------------------
------------------------------------------------------------
------------------------------------------------------------
------------------------------------------------------------
------------------------------------------------------------
------------------------------------------------------------
------------------------------------------------------------
------------------------------------------------------------
------------------------------------------------------------
------------------------------------------------------------
------------------------------------------------------------
------------------------------------------------------------
------------------------------------------------------------
------------------------------------------------------------
------------------------------------------------------------
------------------------------------------------------------
------------------------------------------------------------
------------------------------------------------------------
------------------------------------------------------------
------------------------------------------------------------
------------------------------------------------------------
------------------------------------------------------------
------------------------------------------------------------
------------------------------------------------------------
------------------------------------------------------------
------------------------------------------------------------
------------------------------------------------------------
------------------------------------------------------------
------------------------------------------------------------
-
>KX639745_Helicascus_mangrovei_MCR116
AGCTCAAATTTGAAATCTGGCTCTCTTA-AGGGTCCGAGTTGTAATTTGTAGAGGGTGCT
TTAGCATTGATTGCGGTCTAAGTTCCTTGGAACAGGACATCATAGAGGGTGAGAATCCCG
TATGTGGTCGCTAATC-CTTACTGTGTAAAGCCCCTTCAACGAGTCGAGTTGTTTGGGAA
TGCAGCTCTAAATGGGAGGTAAATTTCTTCTAAAGCTAAATATTGGCCAGAGACCGATAG
CGCACAAGTAGAGTGATCGAAAGATGAAAAGCACTTTGGAAAGAGAGTCAAATAGCACGT
GAAATTGTTGAAAGGGAAGCGCTTGCCGCCAGACTTGCCTATAGTAGTTCACCTAAGCG-
TTACACTTGGGGCATTCTTCTATGGGCAGGCCAGCGTCAGTTTAGGCAGCTGGATAAAGG
TCTCTGACACGTTCCATCCTTTGTAGATGGCCATATAGGGGAGACGTCATGCAGTTAGCT
TAGACTGAGGTCCGCGCATTTGCTAGGACGCTGGCGTAATGGCTACAAGCGGCCCGTCTT
GAAACACGGACCAAGGAGTCTAACATCTATGCGAGTGTTT-GGGTGTTAAGCCCAGGTGC
GTAAT-AAACGTGAACGGAGGTGGGAACCC----GTGGGTGCACCATCGACCGATCCTGA
TGTCTTC-GGATGGATTTGAGTAAGAGCATAGCTGTTGGGACCCGAAAGATGGTGAACTA
TGCTTGAATAGGGTGAAGCCAGAGGAAACTCTGGTGGAGGCTCGCAGCGGTTCTGACGTG
CAAATCGATCGTCAAATTTGGGCATAGGGGCGAAAGACTAATCGAACTATCTAGTAGCTG
GTT-CCTGCCGAAGTTT--CCCTCAGGATAGCAGTAACGTA-TTCAGTTTTAT-GAGGTA
AAGCGAATGATTAGAGGCCTGGGGGTTGAAACAACCTTCACCTATTCTCAAACTTTAAAT
ATGTAAGAAGTCTTTGTTGCTTCATTGAACGGGGACATTTGAATGTATCGTTACTAGTGG
GCCATTTTTGGTAAGCAGAACTGGCGATGCGGGATGAACCGAACGCGGGGTTAAGGTGCC
AGAATGCACGCTCATCAGACACCACAAAAGGTGTTAGTTCATCTAGACAGCAGGACGGTG
GCCATGGAAGTCGGAATCCGCTAAGGAGTGTGTAACAACTCACCTGCCGAATGAACTAGC
CCTGAAAATGGATGGCGCTCAAGCGTGTTACCCATACCCCGCCGCTGGGGCTGACAGT-A
GGCCCCAGCG--------------------------------------------------
------CTCATTAAATCAGTTATCGTTTATTTGATAGTACCTTACTACTTGGATAACCGT
GGTAATTCTAGAGCTAATACATGCTGAAAACCTCGACTTCGGAAGGGGTGTATTTATTAG
ATAAAAAACCAATGCCC-TTCGGGGCTCTTTGGTGATTCATGATAACTTCTCAGATCGCA
TGG-CCTTGCGCCGGCGACGGTTCATTCAAATTTCTGCCCTATCAACTTTCGATGGTAAG
GTATTGGCTTACCATGGTTTCAACGGGTAACGGGGAATTAGGGTTCGATTCCGGAGAAGG
AGCCTGCGAGACGGCTCCTACATCCAAGGAAGGCAGCAGGCGCGCAAATTACCCAATCCC
GACACGGGGAGGTAGTGACAATAAATACTGATACAGGGCTCTTTTGGGTCTTGTAATTGG
AATGAGTACAATTTAAACCTCTTAACGAGGAACAATTGGAGGGCAAGTCTGGTGCCAGCA
GCCGCGGTAATTCCAGCTCCAATAGCGTATATTAAAGTTGTTGCAGTTAAAAAGCTCGTA
GTTGAACCTTGGGCCTGGCTGGCGGGTCCGCCTCACCGCGTGTACTTGACCGGCCGGGCC
TTCTCTTCTGGAGAACCTCATGCCCTTTACTGGGCGTGTTGGGGACCAGGACTTTTACTT
TGAAAAAATTAGAGTGTTCAAAGCAGGCCTTTGCTCGAATATGTTAGCATGGAATAATAG
AATAGGACGTGCGGTCCTATTTTGTTGGTTTCTAGGACCGCCGTAATGATTAATAGGGAC
AGTCGGGGGCATCAGTATTCAATTGTCAGAGGTGAAATTCTTGGATTTATTGAAGACTAA
CTACTGCGAAAGCATTTGCCAAGGATGTTTTCATTAATCAGTGAACGAAAGTTAGGGGAT
CGAAGACGATCAGATACCGTCGTAGTCTTAACCATAAACTATGCCGACTAGGGATCGGGC
GATGTTTCAATATTGACTCGCTC-------------------------------------
------------------------------------------------------------
------------------------------------------------------------
------------------------------------------------------------
------------------------------------------------------------
------------------------------------------------------------
------------------------------------------------------------
------------------------------------------------------------
------------------------------------------------------------
--------------TTTAATTTAGGGAGCCTATATTTGAGCATAAGG----TTGATTACT
CGATTGAACAAGTGCCGA---------AAGT----------AT-TGCGC-----------
------------------------------------------------------------
------------------------------------------------------------
------------------------------------------------------------
------------------------------------------------------------
----CGGAAATGT-------TAATTCGCGGTTTCTGTGGGATATTGAAGCTATCAATCAG
GATCCCTTTATTACCTATAGAAGTAGTTCTCGGAC--------TTGCGATGT-----GAG
ATGTGGGGTTCTGGGGGCCGACATGTCTGTAGATGGATTCTATCCAACTCTGTGTTTACG
AGTACCTATTATCGTTTCTTGGTAGGC--TCAGCTTACCAGGTGAACGTTTTTATTCAAC
CTTATTAG----TCGGCAATTTACT-TTCTGAGGAG-ACTAATTATCACAACTTTCAACA
ATGGATCTCTTGGTTCTGGCATCGATGAAGAACGCAGCGAAATGCGATAAGTAGTGTGAA
TTGCAGAATTCAGTGAATCATCGAATCTTTGAACGCATATTGCGTCCTTTGGATTACTCC
ACTGGGCATACTTGTTCGAGCGTC-TAT-GAGTAGTCTTGCAGTAAGCTTGGTGTTGAGT
GC--TTGTTTCTAGTAAATAGGAACTCGCTCTAAAAATATTGGCGGCCTTGATA-TAGCT
CTATGCGCAGTACATACGCGC-TATAGATTATTA---TTTGTGTCCAATA----------
-ATTCTCATTATTGCCGCTGGTACTGGTGAGTTCGAGGCTGGTATCTCCAAGGATGGCCA
GACTCGTGAGCACGCTCTGCTTGCCTACACTCTTGGTGTTAAGCAACTTATTGTTGCCAT
CAACAAGATGGACACCACCAAGTGGAGCGAGAGCCGTTACCAGGAAATCATCAAGGAGAC
GTCTAACTTCATCAAGAAAGTCGGATATAACCCCAAGCACGTTCCTTTCGTTCCCATCTC
TGGTTTCAACGGCGACAACATGATCGAGCCTTCCTCCAACTGCCCGTGGTATAAGGGCTG
GGAGAAGGAGACCAAGACCAAGACTTCTGGAAAGACCCTCCTTGAGGCCATTGATGCCAT
CGACCCCCCTTCCCGCCCCGTCGACAAGCCCCTTCGTCTGCCCCTCCAGGACGTGTACAA
GATCGGCGGTATTGGCACGGTTCCCGTCGGCCGTGTCGAGACCGGTGTCATCAAGGCTGG
TATGGTCGTCACCTTCGCTCCCGCTCAAGTTACCACTGAAGTCAAGTCCGTCGAGATGCA
CCACGAGCAGCTTGTCGAGGGTGTTCCCGGCGACAACGTCGGCTTCAACGTCAAGAACGT
CTCCGTGAAGGAAATCCGTCGTGGTAACGTTGCTGGTGACTCCAAGAACGACCCCCCCAA
GGGTGCTGAATCTTTCAATGCCCAGGTTATCGTCCTTAACCACCCTGGCCAGGTTGGCGC
TGGCTACGCTCCCGTCCTCGACTGCCACACGGCACACATTGCTTGCAAGTTCTCTGAGCT
TCTTGAGAAGATTGATCGCCGAACTGGCAAGTCCGTCGAGAACTCTCCAAAGTTCATCAA
GTCCGGTGACGCCGCTATTGTCAAGATGATTCCCTCCAAGCCTATGTGCGTTGAGGCCTT
CACCGAGTATCCCCCTCTTGGTCGTTTCGCCGTCCGTGACATGGTGAG------------
---------------------------GGCTGGTGTTTCGCAAGTGCTCAATCGTTACAC
TTACGCGTCCACCCTATCCCATCTCCGACGGACAAATACGCCCGTTGGCCGCGATGGAAA
GCTCGCCAAGCCGCGACAGTTTCACAACAGCCACTGGGGGCTCGTCTGTCCTGCGGAGAC
TCCAGAGGGACAGGCGTGCGGGCTTGTGAAGAACCTCTCTCTAATGTGCTACGTCAGTGT
TGGCAGTGAGAGCACTCCCATCATTGATTTCATGTCGCAGCGCCAAATGGAGCTTCTTGA
AGAGTTTGATTCCACCCTGAATCCCACTGCGACTAAGGTATTCGTCAACGGTGTCTGGGT
CGGTACACACAACAACCCAGCACAGCTCGTCAGCACCGTACAGGAGCTCCGACGAAATGG
CACTCTTTCGTACGAAATGAGTCTGATCAGAGATATCCGCGATCGAGAATTCAAAATTTT
CACCGACGCTGGGCGTGTCATGAGACCGCTCTTTATAGTAGAGAGTGACAGACGCAAGCC
CACTGTCGGTAACTTTATATACAACAAAGAACACCTTCGAAAACTCACCGAGGATCAAGA
TATTGACACCTCTGGCTATAATGATGAGGATGCAGCCGCCAGAAAATTCGGCTGGAGAGG
GCTTATCCATAATGGCGTAGTAGAGTATCTCGACGCCGAAGAGGAAGAAACTGCCATGAT
CGTCATGTCTCCGGAAGAGCTAGATGAGTGGCGCGATCTTAAGCAGGGCATAATACCCAA
TCCGGACGCAGACAAGAAGAACCGTCTTGGTTGCATTAAGCCTAAGCCGAACCCAACCGT
CTCCGTCTACACGCATTGCG-AGATTCA-TCCAGCCATG-ATTCTCGG-AATATGTGCCA
G-CATTAT-CCCATTCCC-GGATCAT-AACCAGT-CTCCGC-GTAATAC-TTAC------
-
>KX639747_Helicascus_mangrovei_MCR355
AGCTCAAATTTGAAATCTGGCTCTCTTA-AGGGTCCGAGTTGTAATTTGTAGAGGGTGCT
TTGGCATTGATTGCGGTCTAAGTTCCTTGGAACAGGACATCATAGAGGGTGAGAATCCCG
TATGTGGTCGCTAATC-CTTACTGTGTAAAGCCCCTTCAACGAGTCGAGTTGTTTGGGAA
TGCAGCTCTAAATGGGAGGTAAATTTCTTCTAAAGCTAAATATTGGCCAGAGACCGATAG
CGCACAAGTAGAGTGATCGAAAGATGAAAAGCACTTTGGAAAGAGAGTCAAATAGCACGT
GAAATTGTTGAAAGGGAAGCGCTTGCCGCCAGACTTGCCTATAGTAGTTCACCTAAGCG-
TTACACTTGGGGCATTCTTCTATGGGCAGGCCAGCGTCAGTTTAGGCAGCTGGATAAAGG
TCTCTGACACGTTCCATCCTTTGTAGATGGCCATATAGGGGAGACGTCATGCAGTTAGCT
TAGACTGAGGTCCGCGCATTTGCTAGGACGCTGGCGTAATGGCTACAAGCGGCCCGTCTT
GAAACACGGACCAAGGAGTCTAACATCTATGCGAGTGTTT-GGGTGTTAAGCCCAGGTGC
GTAAT-AAACGTGAACGGAGGTGGGAACCC----GTGGGTGCACCATCGACCGATCCTGA
TGTCTTC-GGATGGATTTGAGTAAGAGCATAGCTGTTGGGACCCGAAAGATGGTGAACTA
TGCTTGAATAGGGTGAAGCCAGAGGAAACTCTGGTGGAGGCTCGCAGCGGTTCTGACGTG
CAAATCGATCGTCAAATTTGGGCATAGGGGCGAAAGACTAATCGAACTATCTAGTAGCTG
GTC-C-------------------------------------------------------
------------------------------------------------------------
------------------------------------------------------------
------------------------------------------------------------
------------------------------------------------------------
------------------------------------------------------------
------------------------------------------------------------
--------------------------------------------------------CTGC
GAATGGCTCATTAAATCAGTTATCGTTTATTTGATAGTACCTTACTACTTGGATAACCGT
GGTAATTCTAGAGCTAATACATGCTGAAAACCTCGACTTCGGAAGGGGTGTATTTATTAG
ATAAAAAACCAATGCCC-TTCGGGGCTCTTTGGTGATTCATGATAACTTCTCAGATCGCA
TGG-CCTTGCGCCGGCGACGGTTCATTCAAATTTCTGCCCTATCAACTTTCGATGGTAAG
GTATTGGCTTACCATGGTTTCAACGGGTAACGGGGAATTAGGGTTCGATTCCGGAGAAGG
AGCCTGCGAGACGGCTCCTACATCCAAGGAAGGCAGCAGGCGCGCAAATTACCCAATCCC
GACACGGGGAGGTAGTGACAATAAATACTGATACAGGGCTCTTTTGGGTCTTGTAATTGG
AATGAGTACAATTTAAACCTCTTAACGAGGAACAATTGGAGGGCAAGTCTGGTGCCAGCA
GCCGCGGTAATTCCAGCTCCAATAGCGTATATTAAAGTTGTTGCAGTTAAAAAGCTCGTA
GTTGAACCTTGGGCCTGGCTGGCGGGTCCGCCTCACCGCGTGTACTTGACCGGCCGGGCC
TTCTCTTCTGGAGAACCTCATGCCCTTTACTGGGCGTGTTGGGGACCAGGACTTTTACTT
TGAAAAAATTAGAGTGTTCAAAGCAGGCCTTTGCTCGAATATGTTAGCATGGAATAATAG
AATAGGACGTGCGGTCCTATTTTGTTGGTTTCTAGGACCGCCGTAATGATTAATAGGGAC
AGTCGGGGGCATCAGTATTCAATTGTCAGAGGTGAAATTCTTGGATTTATTGAAGACTAA
CTACTGCGAAAGCATTTGCCAAGGATGTTTTCATTAATCAGTGAACGAAAGTTAGGGGAT
CGAAGACGATCAGATACCGTCGTAGTCTTAACCATAAACTATGCCGACTAGGGATCGGGC
GATGTTTCAATATTGACTCGCTCGGCAC--------------------------------
------------------------------------------------------------
------------------------------------------------------------
------------------------------------------------------------
------------------------------------------------------------
------------------------------------------------------------
------------------------------------------------------------
------------------------------------------------------------
------------------------------------------------------------
--------------TTTAATTTAGGGAGCCTATATTTGAGCATAAGG----TTGATTACT
CGATTGAACAAGTGCCGA---------AAGT----------AT-TGCGC-----------
------------------------------------------------------------
------------------------------------------------------------
------------------------------------------------------------
------------------------------------------------------------
----CGGAAATGT-------TAATTCGCGGTTTCTGTGGGATATTGAAGCTATCAATCAG
GATCCCTTTATTACCTATAGAAGTAGTTCTCGGAC--------TTGCGATGT-----GAG
ATGTGGGGTTCTGGGGGCCGACATGTCTGTAGATGGATTCTATCCAACTCTGTGTTTACG
AGTACCTATTATCGTTTCTTGGTAGGC--TCAGCTTACCAGGTGAACGTTTTTATTCAAC
CTTATTAG----TCGGCAATTTACT-TTCTGAGGAG-ACTAATTATCACAACTTTCAACA
ATGGATCTCTTGGTTCTGGCATCGATGAAGAACGCAGCGAAATGCGATAAGTAGTGTGAA
TTGCAGAATTCAGTGAATCATCGAATCTTTGAACGCATATTGCGTCCTTTGGATTACTCC
ACTGGGCATACTTGTTCGAGCGTC-TAT-GAGTAGTCTTGCAGTAAGCTTGGTGTTGAGT
GC--TTGTTTCTAGTAAATAGGAACTCGCTCTAAAAATATTGGCGGCCTTGATA-TAGCT
CTATGCGCAGTACATACGCGC-TATAGATTATTA---TTTGTGTCC--------------
-ATTCTCATTATTGCCGCTGGTACTGGTGAGTTCGAGGCTGGTATCTCCAAGGATGGCCA
GACTCGTGAGCACGCTCTGCTTGCCTACACTCTTGGTGTTAAGCAACTTATTGTTGCCAT
CAACAAGATGGACACCACCAAGTGGAGCGAGAGCCGTTACCAGGAAATCATCAAGGAGAC
GTCTAACTTCATCAAGAAAGTCGGATATAACCCCAAGCACGTTCCTTTCGTTCCCATCTC
TGGTTTCAACGGCGACAACATGATCGAGCCTTCCTCCAACTGCCCGTGGTATAAGGGCTG
GGAGAAGGAGACCAAGACCAAGACTTCTGGAAAGACCCTCCTTGAGGCCATTGATGCCAT
CGACCCCCCTTCCCGCCCCGTCGACAAGCCCCTTCGTCTGCCCCTCCAGGACGTGTACAA
GATCGGCGGTATTGGCACGGTTCCCGTCGGCCGTGTCGAGACCGGTGTCATCAAGGCTGG
TATGGTCGTCACCTTCGCTCCCGCTCAAGTTACCACTGAAGTCAAGTCCGTCGAGATGCA
CCACGAGCAGCTTGTCGAGGGTGTTCCCGGCGACAACGTCGGCTTCAACGTCAAGAACGT
CTCCGTGAAGGAAATCCGTCGTGGTAACGTTGCTGGTGACTCCAAGAACGACCCCCCCAA
GGGTGCTGAATCTTTCAATGCCCAGGTTATCGTCCTTAACCACCCTGGCCAGGTTGGCGC
TGGCTACGCTCCCGTCCTCGACTGCCACACGGCACACATTGCTTGCAAGTTCTCTGAGCT
TCTTGAGAAGATTGATCGCCGAACTGGCAAGTCCGTCGAGAACTCTCCAAAGTTCATCAA
GTCCGGTGACGCCGCTATTGTCAAGATGATTCCCTCCAAGCCTATGTGCGTTGAGGCCTT
CACCGAGTATCCCCCTCTTGGTCGTTTCGCCGTCCGTGACATG-----------------
-------------------------------------------GTGCTCAATCGTTACAC
TTACGCGTCCACCCTATCCCATCTCCGACGGACAAATACGCCCGTTGGCCGCGATGGAAA
GCTCGCCAAGCCGCGACAGTTGCACAACAGCCACTGGGGGCTCGTCTGTCCTGCGGAGAC
TCCAGAGGGACAGGCGTGCGGGCTTGTGAAGAACCTCTCTCTAATGTGCTACGTCAGTGT
TGGCAGTGAGAGCACTCCCATCATTGATTTCATGTCGCAGCGCCAAATGGAGCTTCTTGA
AGAGTTTGATTCCACCCTGAATCCCACTGCGACTAAGGTATTCGTCAACGGTGTCTGGGT
CGGTACACACAACAACCCAGCACAGCTCGTCAGCACCGTACAGGAGCTCCGACGAAATGG
CACTCTTTCGTACGAAATGAGTCTGATCAGAGATATCCGCGATCGAGAATTCAAAATTTT
CACCGACGCTGGGCGTGTCATGAGACCGCTCTTTATAGTAGAGAGTGACAGACGCAAGCC
CACTGTCGGTAACCTTATATACAACAAAGAACACCTTCGAAAACTCACCGAGGATCAAGA
TATTGACACCTCTGGCTATAATGATGAGGATGCAGCCGCCAGAAAATTCGGCTGGAGAGG
GCTTATCCATAATGGCGTAGTAGAGTATCTCGACGCCGAAGAGGAAGAAACTGCCATGAT
CGTCATGTCTCCGGAAGAGCTAGATGAGTGGCGCGATCTTAAGCAGGGCATAATACCCAA
TCCGGACGCAGACAAGAAGAACCGTCTTGGTCGCATTAAGCCTAAGCCGAACCCAACCGT
CTCCGTCTACACGCATTGCG-AGATTCA-TCCAGCCATG-ATTCTCGG-AATATGTGCCA
G-CATTAT-CCCATTCCC-GGATCAT-AACCAGT-CTCCGC-GTAATAC-TTACCAATCT
G
>KX639746_Helicascus_mangrovei_MCR118
AGCTCAAATTTGAAATCTGGCTCTCTTA-AGGGTCCGAGTTGTAATTTGTAGAGGGTGCT
TTGGCATTGATTGCGGTCTAAGTTCCTTGGAACAGGACATCATAGAGGGTGAGAATCCCG
TATGTGGTCGCTAATC-CTTACTGTGTAAAGCCCCTTCAACGAGTCGAGTTGTTTGGGAA
TGCAGCTCTAAATGGGAGGTAAATTTCTTCTAAAGCTAAATATTGGCCAGAGACCGATAG
CGCACAAGTAGAGTGATCGAAAGATGAAAAGCACTTTGGAAAGAGAGTCAAATAGCACGT
GAAATTGTTGAAAGGGAAGCGCTTGCCGCCAGACTTGCCTATAGTAGTTCACCTAAGCG-
TTACACTTGGGGCATTCTTCTATGGGCAGGCCAGCGTCAGTTTAGGCAGCTGGATAAAGG
TCTCTGACACGTTCCATCCTTTGTAGATGGCCATATAGGGGAGACGTCATGCAGTTAGCT
TAGACTGAGGTCCGCGCATTTGCTAGGACGCTGGCGTAATGGCTACAAGCGGCCCGTCTT
GAAACACGGACCAAGGAGTCTAACATCTATGCGAGTGTTT-GGGTGTTAAGCCCAGGTGC
GTAAT-AAACGTGAACGGAGGTGGGAACCC----GTGGGTGCACCATCGACCGATCCTGA
TGTCTTC-GGATGGATTTGAGTAAGAGCATAGCTGTTGGGACCCGAAAGATGGTGAACTA
TGCTTGAATAGGGTGAAGCCAGAGGAAACTCTGGTGGAGGCTCGCAGCGGTTCTGACGTG
CAAATCGATCGTCAAATTTGGGCATAGGGGCGAAAGACTAATCGAACTATCTAGTAGCTG
GTT-CCTGCCGAAGTTT--CCCTCAGGATAGCAGTAACGTA-TTCAGTTTTAT-GAGGTA
AAGCGAATGATTAGAGGCCTGGGGGTTGAAACAACCTTCACCTATTCTCAAACTTTAAAT
ATGTAAGAAGTCTTTGTTGCTTCATTGAACGGGGACATTTGAATGTATCGTTACTAGTGG
GCCATTTTTGGTAAGCAGAACTGGCGATGCGGGATGAACCCAACCCGGGGTTAAGGTGCC
AGAATGCACGCTCATCAGACACCACAAAAGGTGTTAGTTCATCTAGACAGCAGGACGGTG
GCCATGGAAGTCGGAATCCGCTAAGGAGTGTGTAACAACTCACCTGCCGAATGAACTAGC
CCTGAAAATGGATGGCGCTCAAGCGTGTTACCCATACCCCGCCGCTGGGGCTGACAGTAG
GCCCCAGCG---------------------------------------------------
-----------TAAATCAGTTATCGTTTATTTGATAGTACCTTACTACTTGGATAACCGT
GGTAATTCTAGAGCTAATACATGCTGAAAACCTCGACTTCGGAAGGGGTGTATTTATTAG
ATAAAAAACCAATGCCC-TTCGGGGCTCTTTGGTGATTCATGATAACTTCTCAGATCGCA
TGG-CCTTGCGCCGGCGACGGTTCATTCAAATTTCTGCCCTATCAACTTTCGATGGTAAG
GTATTGGCTTACCATGGTTTCAACGGGTAACGGGGAATTAGGGTTCGATTCCGGAGAAGG
AGCCTGCGAGACGGCTCCTACATCCAAGGAAGGCAGCAGGCGCGCAAATTACCCAATCCC
GACACGGGGAGGTAGTGACAATAAATACTGATACAGGGCTCTTTTGGGTCTTGTAATTGG
AATGAGTACAATTTAAACCTCTTAACGAGGAACAATTGGAGGGCAAGTCTGGTGCCAGCA
GCCGCGGTAATTCCAGCTCCAATAGCGTATATTAAAGTTGTTGCAGTTAAAAAGCTCGTA
GTTGAACCTTGGGCCTGGCTGGCGGGTCCGCCTCACCGCGTGTACTTGACCGGCCGGGCC
TTCTCTTCTGGAGAACCTCATGCCCTTTACTGGGCGTGTTGGGGACCAGGACTTTTACTT
TGAAAAAATTAGAGTGTTCAAAGCAGGCCTTTGCTCGAATATGTTAGCATGGAATAATAG
AATAGGACGTGCGGTCCTATTTTGTTGGTTTCTAGGACCGCCGTAATGATTAATAGGGAC
AGTCGGGGGCATCAGTATTCAATTGTCAGAGGTGAAATTCTTGGATTTATTGAAGACTAA
CTACTGCGAAAGCATTTGCCAAGGATGTTTTCATTAATCAGTGAACGAAAGTTAGGGGAT
CGAAGACGATCAGATACCGTCGTAGTCTTAACCATAAACTATGCCGACTAGGGATCGGGC
GATGTTTCAATATTGAC-------------------------------------------
------------------------------------------------------------
------------------------------------------------------------
------------------------------------------------------------
------------------------------------------------------------
------------------------------------------------------------
------------------------------------------------------------
------------------------------------------------------------
------------------------------------------------------------
-----------AAAGTATTGCGCCGGAAATGTTAATTCGCGGTT-------TCTGTGG--
----------GATATTGA---------AGCTATCAATCAGGAT-CCCTTTATT-------
------------------------------------------------------------
------------------------------------------------------------
------------------------------------------------------------
------------------------------------------------------------
---------------------------------------------------ACCTAT---
------------------AGAAGTAGTTCTCGGAC--------TTGCGATGT-----GAG
ATGTGGGGTTCTGGGGGCCGACATGTCTGTAGATGGATTCTATCCAACTCTGTGTTTACG
AGTACCTATTATCGTTTCTTGGTAGGC--TCAGCTTACCAGGTGAACGTTTTTATTCAAC
CTTATTAG----TCGGCAATTTACT-TTCTGAGGAG-ACTAATTATCACAACTTTCAACA
ATGGATCTCTTGGTTCTGGCATCGATGAAGAACGCAGCGAAATGCGATAAGTAGTGTGAA
TTGCAGAATTCAGTGAATCATCGAATCTTTGAACGCATATTGCGTCCTTTGGATTACTCC
ACTGGGCATACTTGTTCGAGCGTC-TAT-GAGTAGTCTTGCAGTAAGCTTGGTGTTGAGT
GC--TTGTTTCTAGTAAATAGGAACTCGCTCTAAAAATATTGGCGGCCTTGATA-TAGCT
CTATGCGCAGTACATACGCGC-TATAGATTATTA---TTTGTGTCCAATAAGCTTCAAA-
----------ATTGCCGCTGGTACTGGTGAGTTCGAGGCTGGTATCTCCAAGGATGGCCA
GACTCGTGAGCACGCTCTGCTTGCCTACACTCTTGGTGTTAAGCAACTTATTGTTGCCAT
CAACAAGATGGACACCACCAAGTGGAGCGAGAGCCGTTACCAGGAAATCATCAAGGAGAC
GTCTAACTTCATCAAGAAAGTCGGATATAACCCCAAGCACGTTCCTTTCGTTCCCATCTC
TGGTTTCAACGGCGACAACATGATCGAGCCTTCCTCCAACTGCCCGTGGTATAAGGGCTG
GGAGAAGGAGACCAAGACCAAGACTTCTGGAAAGACCCTCCTTGAGGCCATTGATGCCAT
CGACCCCCCTTCCCGCCCCGTCGACAAGCCCCTTCGTCTGCCCCTCCAGGACGTGTACAA
GATCGGCGGTATTGGCACGGTTCCCGTCGGCCGTGTCGAGACCGGTGTCATCAAGGCTGG
TATGGTCGTCACCTTCGCTCCCGCTCAAGTTACCACTGAAGTCAAGTCCGTCGAGATGCA
CCACGAGCAGCTTGTCGAGGGTGTTCCCGGCGACAACGTCGGCTTCAACGTCAAGAACGT
CTCCGTGAAGGAAATCCGTCGTGGTAACGTTGCTGGTGACTCCAAGAACGACCCCCCCAA
GGGTGCTGAATCTTTCAATGCCCAGGTTATCGTCCTTAACCACCCTGGCCAGGTTGGCGC
TGGCTACGCTCCCGTCCTCGACTGCCACACGGCACACATTGCTTGCAAGTTCTCTGAGCT
TCTTGAGAAGATTGATCGCCGAACTGGCAAGTCCGTCGAGAACTCTCCAAAGTTCATCAA
GTCCGGTGACGCCGCTATTGTCAAGATGATTCCCTCCAAGCCTATGTGCGTTGAGGCCTT
CACCGAGTATCCCCCTCTTGGTCGTTTCGCCGTCCGTGACATGGTGAG------------
------------------------------------------------------------
---------------ATCCCATCTCCGACGGACAAATACGCCCGTTGGCCGCGATGGAAA
GCTCGCCAAGCCGCGACAGTTGCACAACAGCCACTGGGGGCTCGTCTGTCCTGCGGAGAC
TCCAGAGGGACAGGCGTGCGGGCTTGTGAAGAACCTCTCTCTAATGTGCTACGTCAGTGT
TGGCAGTGAGAGCACTCCCATCATTGATTTCATGTCGCAGCGCCAAATGGAGCTTCTTGA
AGAGTTTGATTCCACCCTGAATCCCACTGCGACTAAGGTATTCGTCAACGGTGTCTGGGT
CGGTACACACAACAACCCAGCACAGCTCGTCAGCACCGTACAGGAGCTCCGACGAAATGG
CACTCTTTCGTACGAAATGAGTCTGATCAGAGATATCCGCGATCGAGAATTCAAAATTTT
CACCGACGCTGGGCGTGTCATGAGACCGCTCTTTATAGTAGAGAGTGACAGACGCAAGCC
CACTGTCGGTAACCTTATATACAACAAAGAACACCTTCGAAAACTCACCGAGGATCAAGA
TATTGACACCTCTGGCTATAATGATGAGGATGCAGCCGCCAGAAAATTCGGCTGGAGAGG
GCTTATCCATAATGGCGTAGTAGAGTATCTCGACGCCGAAGAGGAAGAAACTGCCATGAT
CGTCATGTCTCCGGAAGAGCTAGATGAGTGGCGCGATCTTAAGCAGGGCATAATACCCAA
TCCGGACGCAGACAAGAAGAACCGTCTTGGTCGCATTAAGCCTAAGCCGAACCCAACCGT
CTCCGTCTACACGCATTGCG-AGATTCA-TCCAGCCATG-ATTCTCGG-A----------
------------------------------------------------------------
-
>GU479788_Helicascus_nypae_BCC_36751
AGCTCAAATTTGAAATCTGGCTCTTTTTCAGGGCCCGAGTTGTAATTTGTAGAGGGTGCT
TTGGCTTTGACTGCGGTCTAAGTTCCTTGGAACAGGACATCACAGAGGGTGAGAATCCCG
TATGTGGTCGCTAGTC-TTCGCTATGTAAAGCCCCTTCAACGAGTCGAGTTGTTTGGGAA
TGCAGCTCTAAATGGGAGGTAAATTTCTTCTAAAGCTAAATATTGGCCAGAGACCGATAG
CGCACAAGTAGAGTGATCGAAAGATGAAAAGCACTTTGGAAAGAGAGTCAAATAGCACGT
GAAATTGTTGAAAGGGAAGCGCTTACCGCCAGACTTGCCTGTAGTTGTTCACCTAAACG-
ATATACTTGGGGCACTCATCTATAGGCAGGCCACCGTCAGTTTAGGCAGCTGGATAAAGG
TCTCTGAACCCTTCCATCCTTTGGAAATGGCCATATAGGGGAGACGTCCTGCAACTAGCC
TGGACTGAGGTCCGCGCATTTGCTAGGACGCTGGCATAATGGCTGTAAGCGGCCCGTCTT
GAAACACGGACCAAGGAGTCTAACATCTATGCGAGTGTTT-GGGTGTCAAGCCCAGGGCC
GTAATAAAACGTGAACGGAGGTGGGAC--CCTTG--GGGTGCCCCATCGACCGATCCTGA
TGTCTTCGGGATGGATTTGAGTAAGAGCATAGCTGTTGGGACCCGAAAGATGGTGAACTA
TGCTTGAATAGGGTGAAGCCAGAGGAAACTCTGGTGGAGGCTCGCAGCGGTTCTGACGTG
CAAATCGATCGTCAAATTTGGGCATAGGGGCGAAAGACTAATCGAACTATCTAGTAGCTG
GTTCCCTGCCGAAGTTTTCCCCTCAGGATAGCAGTAACGTA-TCCAGTTTTATGGAGGTA
AAGCGAATGATTAGAGGCCTGGGGGTTGAAACAACCTTCACCTATTCTCAAACTTTAAAT
ATGTAAGAAGTCCTTGTTGCTTCATTGAACGTGGACATTTGAATGTATCGTTACTAGTGG
GCCATTTTTGGTAAGCAGAACTGGCGATGCGGGATGAACCGAACGCGGGGTTAAGGTGCC
AGAATGCACGCTCATCAGACACCACAAAAGGTGTTAGTTCATCTAGACAGCAGGACGGTG
GCCATGGAAGTCGGAATCCGCTAAGGAGTGTGTAACAACTCACCTGCCGAATGAACTAGC
CCTGAAAATGGATGGCGCTCAAGCGTGTTACCCATACCCCGCCGCTGGGGCTGAAAGT-A
TGCCCCAGC-GAGTAGGCA-----------------------------------------
--ATGGCTCATTAAATCAGTTATCGTTTATTTGATAGTACCTTACTACTTGGATAACCGT
GGTAATTCTAGAGCTAATACATGCTGAAAACCTCGACTTCGGAAGAGGTGTATTTATTAG
ATAAAAAACCAATGCCC-TTCGGGGCTCCTTGGTGATTCATGATAACTTCTCAGATCGCA
TGGCCCTTGCGCCGGCGACGGTTCATTCAAATTTCTGCCCTATCAACTTTCGATGGTAAG
GTATTGGCTTACCATGGTTTCAACGGGTAACGGGGAATTAGGGTTCGATTCCGGAGAAGG
GGCCCGAGAAACGGCCACTACATCCAAGGAAGGCAGCAGGCGCGCAAATTACCCAATCCC
GATACGGGGAGGTAGTGACAATAAATACTGATACAGGGCTCTTTTGGGTCTTGTAATTGG
AATGAGTACAATTTAAACCTCTTAACGAGGAACAATTGGAGGGCAAGTCTGGTGCCAGCA
GCCGCGGTAATTCCAGCTCCAATAGCGTATATTAAAGTTGTTGCAGTTAAAAAGCTCGTA
GTTGAACCTTGGGCCTGGCTGGCAGGTCCGCCTCACCGCGTGTACTTGACCGGCCGGGCC
TTCTCTTCTGGAGAACCTCATGCCCTTTACTGGGCGTGTTGGGGACCAGGACTTTTACTT
TGAAAAAATTAGAGTGTTCAAAGCAGGCCTTTGCTCGAATATGTTAGCATGGAATAATAG
AATAGGACGTGCGGTCCTATTTTGTTGGTTTCTAGGACCGCCGTAATGATTAATAGGGAC
AGTCGGGGGCATCAGTATTCAATTGTCAGAGGTGAAATTCTTGGATTTATTGAAGACTAA
CTACTGCGAAAGCATTTGCCAAGGATGTTTTCATTAATCAGTGAACGAAAGTTAGGGGAT
CGAAGACGATCAGATACCGTCGTAGTCTTAACCATAAACTATGCCGACTAGGGATCGGGC
GATGTTTCAATATTGACTCGCTCGGCACCTTACGAGAAATCAAAGTGTTTGGGTTCTGGG
GGGAGTATGGTCGCAAGGCTGAAACTTAAAGAAATTGACGGAAGGGCACCACCAGGCG--
------------------------------------------------------------
------------------------------------------------------------
------------------------------------------------------------
------------------------------------------------------------
------------------------------------------------------------
------------------------------------------------------------
------------------------------------------------------------
------------------------------------------------------------
------------------------------------------------------------
------------------------------------------------------------
------------------------------------------------------------
------------------------------------------------------------
------------------------------------------------------------
------------------------------------------------------------
------------------------------------------------------------
------------------------------------------------------------
------------------------------------------------------------
------------------------------------------------------------
------------------------------------------------------------
------------------------------------------------------------
------------------------------------------------------------
------------------------------------------------------------
------------------------------------------------------------
-ATTCTCATTATTGCCGCTGGTACTGGTGAGTTCGAGGCTGGTATCTCCAAGGATGGCCA
GACTCGCGAGCATGCTCTGCTTGCCTATACTCTTGGTGTCAAACAACTTATCGTTGCCAT
TAATAAGATGGACACCACCAAGTGGAGCGAGAGCCGTTACCAGGAAATCATCAAGGAGAC
GTCTAACTTCATCAAGAAAGTCGGATATAACCCCAAGCACGTTCCTTTCGTTCCCATCTC
TGGTTTCAATGGCGACAACATGATCGAGCCTTCCTCCAACTGCCCGTGGTACAAGGGCTG
GGAGAAAGAGACCAAGACCAAGGCCTCCGGAAAGACCCTCCTTGAGGCCATCGATGCCAT
CGACCCCCCGTCCCGCCCCGTCGACAAGCCCCTTCGCCTGCCCCTCCAGGACGTGTACAA
GATCGGCGGTATTGGCACGGTTCCCGTCGGCCGTGTCGAGACCGGTGTCATCAAGGCTGG
TATGGTCGTTACCTTCGCCCCCGCTCAAGTCACCACGGAAGTCAAGTCCGTCGAGATGCA
CCACGAGCAGCTTAGTGAGGGTGTTCCCGGCGACAACGTCGGCTTCAACGTCAAGAACGT
CTCCGTGAAGGAAATCCGTCGTGGTAACGTTGCTGGTGACTCCAAGAACGATCCCCCCAA
GGGTGCTGAATCCTTCAATGCCCAGGTTATCGTCCTCAACCACCCTGGCCAGGTTGGTGC
TGGTTACGCTCCCGTCCTCGACTGCCACACGGCCCACATTGCTTGCAAGTTCTCTGAACT
TCTCGAGAAGATTGACCGCCGAACTGGCAAGTCTGTCGAGAACTCTCCCAAGTTCATTAA
GTCTGGTGACGCCGCTATTGTCAAGATGATTCCCTCCAAGCCCATGTGCGTGGAGGCCTT
TACCGAGTATCCCCCTCTTGGTCGCTTCGCCGTCCGTGACATG-----------------
----------------------------------------------CTCAATCGTTACAC
TTACGCATCCACCCTATCCCATCTCCGACGGACAAATACGCCCGTTGGCCGCGATGGAAA
GCTCGCNAAGCCGCGACAGTTGCACAACAGCCATTGGGGGCTCGTCTGTCCCGCGGAGAC
TCCAGAGGGACAGGCGTGCGGGCTTGTGAAGAACCTGTCTCTGATGTGCTACGTTAGTGT
TGGCAGTGAGAGCACCCCCATCATTGATTTCATGTCGCAACGCCAAATGGAGCTTCTCGA
AGAGTTTGACTCCACCCTGAATCCCGATGCAATCAAGGTATTCGTCAACGGTGTCTGGGT
CGGTACGCACAACAGCCCAGCACAACTCGTCAGCACTGTACAGGAGCTGCGACGTAATGG
CACTCTTTCGTACGAAATGAGTCTTATCAGAGATATCCGCGATCGAGAATTCAAAATTTT
CACTGACGCTGGGCGCGTTATGAGACCGCTCTTTATAGTAGAGAGCGACCGACGCAAACC
CACTGTCGGTAACCTCATATACAATAAAGAACATCTTCGAAAACTCACCGAGGATCAAGA
TATTGACACCTCTGGCTATAACGATGAAGATGCAGCCGCTAGAAAATTCGGCTGGAGAGG
TCTTATCCATAATGGCGTAGTCGAGTATCTCGACGCCGAAGAGGAAGAAACTGCCATGAT
CGTCATGTCTCCTGAAGAGCTAGATGAATGGCGCGATCTCAAGCAGGGTATAGCACCCAA
TCCGGACGCAGACAAGAAGAACCGTCTTGGTCGCATTAAGCCTAAGCCGAACGCATCCGT
CTCGGTCTACACGCATTGCG-AGATTCA-CCCAGCCATG-ATTCTCGG-AATCTGCGCCA
G-CATTAT-CCCATTCCC-GGATCAT-AACCAGT-CTCCGC-GTAATAC-TTACCAT---
-
>GU479789_Helicascus_nypae_BCC_36752
AGCTCAAATTTGAAATCTGGCTCTTTTTCAGGGCCCGAGTTGTAATTTGTAGAGGGTGCT
TTGGCTTTGACTGCGGTCTAAGTTCCTTGGAACAGGACATCACAGAGGGTGAGAATCCCG
TATGTGGTCGCTAGTC-TTCGCTATGTAAAGCCCCTTCAACGAGTCGAGTTGTTTGGGAA
TGCAGCTCTAAATGGGAGGTAAATTTCTTCTAAAGCTAAATATTGGCCAGAGACCGATAG
CGCACAAGTAGAGTGATCGAAAGATGAAAAGCACTTTGGAAAGAGAGTCAAATAGCACGT
GAAATTGTTGAAAGGGAAGCGCTTACCGCCAGACTTGCCTGTAGTTGTTCACCTAAGCG-
ATATACTTGGGGCACTCATCTATAGGCAGGCCAGCGTCAGTTTAGGCAGCTGGATAAAGG
TCTCTGACACGTTCCATCCTTTGTAGATGGCCATATAGGGGAGACGTCATGCAGCTAGCC
TGGACTGAGGTCCGCGCATTTGCTAGGACGCTGGCATAATGGCTGTAAGCGGCCCGTCTT
GAAACACGGACCAAGGAGTCTAACATCTATGCGAGTGTTT-GGGTGTCAAGCCCAGGCGC
GTAAT-AAACGTGAACGGAGGTGGGAA--CCCTT--GGGTGCACCATCGACCGATCCTGA
TGTCTTC-GGATGGATTTGAGTAAGAGCATAGCTGTTGGGACCCGAAAGATGGTGAACTA
TGCTTGAATAGGGTGAAGCCAGAGGAAACTCTGGTGGAGGCTCGCAGCGGGTCTGACGTG
CAAATCGATCGTCAAATTTGGGCATAGGGGCGAAAGACTAATCGAACTATCTAGTAGCTG
GTT-CCTGCCGAAGTTT--CCCTCAGGATAGCAGTAACGTA-TTCAGTTTTAT-GAGGTA
AAGCGAATGATTAGAGGCCTGGGGGTTGAAACAACCTTCACCTATTCTCAAACTTTAAAT
ATGTAAGAAGTCCTTGTTGCTTCATTGAACGTGGACATTTGAATGTATCGTTACTAGTGG
GCCATTTTTGGTAAGCAGAACTGGCGATGCGGGATGAACCGAACGCGGGGTTAAGGTGCC
AGAATGCACGCTCATCAGACACCACAAAAGGTGTTAGTTCATCTAGACAGCAGGACGGTG
GCCATGGAAGTCGGAATCCGCTAAGGAGTGTGTAACAACTCACCTGCCGAATGAACTAGC
CCTGAAAATGGATGGCGCTCAAGCGTGTTACCCATACCCCGCCGCTGGGGCTGAAAGT-A
TGCCCCAGC-GAGTAGGCA----------------------CATTATACCGTG-AACTGC
GAATGGCTCATTAAATCAGTTATCGTTTATTTGATAGTACCTTACTACTTGGATAACCGT
GGTAATTCTAGAGCTAATACATGCTGAAAACCTCGACTTCGGAAGAGGTGTATTTATTAG
ATAAAAAACCAATGCCCTTTCGGGGCTCCTTGGTGATTCATGATAACTTCTCAGATCGCA
TGGCCCTTGCGCCGGCGACGGTTCATTCAAATTTCTGCCCTATCAACTTTCGATGGTAAG
GTATTGGCTTACCATGGTTTCAACGGGTAACGGGGAATTAGGGTTCGATTCCGGAGAAGG
GGCCCGAGAAACGGCCACTACATCCAAGGAAGGCAGCAGGCGCGCAAATTACCCAATCCC
GATACGGGGAGGTAGTGACAATAAATACTGATACAGGGCTCTTTTGGGTCTTGTAATTGG
AATGAGTACAATTTAAACCTCTTAACGAGGAACAATTGGAGGGCAAGTCTGGTGCCAGCA
GCCGCGGTAATTCCAGCTCCAATAGCGTATATTAAAGTTGTTGCAGTTAAAAAGCTCGTA
GTTGAACCTTGGGCCTGGCTGGCAGGTCCGCCTCACCGCGTGTACTTGACCGGCCGGGCC
TTCTCTTCTGGAGAACCTCATGCCCTTTACTGGGCGTGTTGGGGACCAGGACTTTTACTT
TGAAAAAATTAGAGTGTTCAAAGCAGGCCTTTGCTCGAATATGTTAGCATGGAATAATAG
AATAGGACGTGCGGTCCTATTTTGTTGGTTTCTAGGACCGCCGTAATGATTAATAGGGAC
AGTCGGGGGCATCAGTATTCAATTGTCAGAGGTGAAATTCTTGGATTTATTGAAGACTAA
CTACTGCGAAAGCATTTGCCAAGGATGTTTTCATTAATCAGTGAACGAAAGTTAGGGGAT
CGAAGACGATCAGATACCGTCGTAGTCTTAACCATAAACTATGCCGACTAGGGATCGGGC
GATGTTTCAATATTGACTCGCTCGGCACCTTACGAGAAATCAAAGTGTTTGGGTTCTGGG
GGGAGTATGGTCGCAAGGCTGAAACTTAAAGAAATTGACGGAAGGGCACCACCAGGCGGG
GAGCCTGCGGCTTAATTTGACTCAACACGGGGAAACTCACCAGGTCCAGATGAAATAAGG
ATTGACAGATTGAGAGCTCTTTCTTGATTTTTCAGGTGGTGGTGCATGGCCGTTCTTAGT
TCGTGGGGTGACTTGTCAGCTTAATTGCGATAACGAACGAGACCTTAACCTGCTAAATAG
CCTGGCTAGCTTTGGTT-------------------------------------------
------------------------------------------------------------
------------------------------------------------------------
------------------------------------------------------------
------------------------------------------------------------
------------------------------------------------------------
------------------------------------------------------------
------------------------------------------------------------
------------------------------------------------------------
------------------------------------------------------------
------------------------------------------------------------
------------------------------------------------------------
------------------------------------------------------------
------------------------------------------------------------
------------------------------------------------------------
------------------------------------------------------------
------------------------------------------------------------
------------------------------------------------------------
------------------------------------------------------------
------------------------------------------------------------
-ATTCTCATTATTGCCGCTGGTACTGGTGAGTTCGAGGCTGGTATCTCCAAGGATGGCCA
GACTCGCGAGCATGCTCTGCTTGCCTATACTCTTGGTGTCAAACAACTTATCGTTGCCAT
TAATAAGATGGACACCACCAAGTGGAGCGAGAGCCGTTACCAGGAAATCATCAAGGAGAC
GTCTAACTTCATCAAGAAAGTCGGATATAACCCCAAGCACGTTCCTTTCGTTCCCATCTC
TGGTTTCAATGGCGACAACATGATCGAGCCTTCCTCCAACTGCCCGTGGTACAAGGGCTG
GGAGAAAGAGACCAAGACCAAGGCCTCCGGAAAGACCCTCCTTGAGGCCATCGATGCCAT
CGACCCCCCGTCCCGCCCCGTCGACAAGCCCCTTCGCCTGCCCCTCCAGGACGTGTACAA
GATCGGCGGTATTGGCACGGTTCCCGTCGGCCGTGTCGAGACCGGTGTCATCAAGGCTGG
TATGGTCGTTACCTTCGCCCCCGCTCAAGTCACCACGGAAGTCAAGTCCGTCGAGATGCA
CCACGAGCAGCTTAGTGAGGGTGTTCCCGGCGACAACGTCGGCTTCAACGTCAAGAACGT
CTCCGTGAAGGAAATCCGTCGTGGTAACGTTGCTGGTGACTCCAAGAACGATCCCCCCAA
GGGTGCTGAATCCTTCAATGCCCAGGTTATCGTCCTCAACCACCCTGGCCAGGTTGGTGC
TGGTTACGCTCCCGTCCTCGACTGCCACACGGCCCACATTGCTTGCAAGTTCTCTGAACT
TCTCGAGAAGATTGACCGCCGAACTGGCAAGTCTGTCGAGAACTCTCCCAAGTTCATTAA
GTCTGGTGACGCCGCTATTGTCAAGATGATTCCCTCCAAGCCCATGTGCGTGGAGGCCTT
TACCGAGTATCCCCCTCTTGGTCGCTTCGCCGTCCGTGACATG-----------------
----------------------GCAAAGGCTGGTGTTTCGCAAGTCCTCAATCGTTACAC
TTACGCATCCACCCTATCCCATCTCCGACGGACAAATACGCCCGTTGGCCGCGATGGAAA
GCTCGCNAAGCCGCGACAGTTGCACAACAGCCATTGGGGGCTCGTCTGTCCCGCGGAGAC
TCCAGAGGGACAGGCGTGCGGGCTTGTGAAGAACCTGTCTCTGATGTGCTACGTTAGTGT
TGGCAGTGAGAGCACCCCCATCATTGATTTCATGTCGCAACGCCAAATGGAGCTTCTCGA
AGAGTTTGACTCCACCCTGAATCCCGATGCAATCAAGGTATTCGTCAACGGTGTCTGGGT
CGGTACGCACAACAGCCCAGCACAACTCGTCAGCACTGTACAGGAGCTGCGACGTAATGG
CACTCTTTCGTACGAAATGAGTCTTATCAGAGATATCCGCGATCGAGAATTCAAAATTTT
CACTGACGCTGGGCGCGTTATGAGACCGCTCTTTATAGTAGAGAGCGACCGACGCAAACC
CACTGTCGGTAACCTCATATACAATAAAGAACATCTTCGAAAACTCACCGAGGATCAAGA
TATTGACACCTCTGGCTATAACGATGAAGATGCAGCCGCTAGAAAATTCGGCTGGAGAGG
TCTTATCCATAATGGCGTAGTCGAGTATCTCGACGCCGAAGAGGAAGAAACTGCCATGAT
CGTCATGTCTCCTGAAGAGCTAGATGAATGGCGCGATCTCAAGCAGGGTATAGCACCCAA
TCCGGACGCAGACAAGAAGAACCGTCTTGGTCGCATTAAGCCTAAGCCGAACGCATCCGT
CTCGGTCTACACGCATTGCG-AGATTCA-CCCAGCCATG-ATTCTCGG-AATCTGCGCCA
G-CATTAT-CCCATTCCC-GGATCAT-AACCAGT-CTCCGC-GTAATAC-TTAC------
-
