# Supplementary material for: Morphological, molecular and 3D synchrotron X-ray tomographic characterizations of Helicascus satunensis sp. nov., a novel mangrove fungus
Source: PeerJ. 2024 Nov 8;12:e18341. doi: 10.7717/peerj.18341 (PMC11552490; doi:10.7717/peerj.18341)
Supplement: Supplemental Information 2 [file peerj-12-18341-s002.fas]

>MCR00699
CTTTATACCGTGAAACTGCGAATGGCTCATTAAATCAGTTATCGTTTATTTGATAGTACC
TTACTACTTGGATAACCGTGGTAATTCTAGAGCTAATACATGCTGAAAACCCCGACTTCG
GAAGGGGTGTATTTATTAGATAAAAAACCAATGCCCTCCGGGGCTCTTTGGTGATTCATG
ATAACTTCTCAGATCGCATGGCCTTGCGCCGGCGACGGTTCATTCAAATTTCTGCCCTAT
CAACTTTCGATGGTAAGGTATTGGCTTACCATGGTTTCAACGGGTAACGGGGAATTAGGG
TTCGATTCCGGAGAGGGAGCCTGAGAGACGGCTACCACATCCAAGGAAGGCAGCAGGCGC
GCAAATTACCCAATCCCGACACGGGGAGGTAGTGACAATAAATACTGATACAGGGCTCTT
TTGGGTCTTGTAATTGGAATGAGTACAATTTAAACCTCTTAACGAGGAGCAATTGGAGGG
CAAGTCTGGTGCCAGCAGCCGCGGTAATTCCAGCTCCAATAGCGTATATTAAAGTTGTTG
CAGTTAAAAAGCTCGTAGTTGAACTTTGGGCCTGGCTGGCAGGTCCGCCTCACCGCGTGT
ACTTGACCGGCCGGGCCTTCTCTTCTGGAGAACCTCATGCCCTTTACTGGGCGTGTTGGG
GACCAGGACTTTTACTTTGAAAAAATTAGAGTGTTCAAAGCAGGCCTTTGCTCGAATATG
TTAGCATGGAATAATAGAATAGGACGTGCGGTCCTATTTTGTTGGTTTCTAGGACCGCCG
TAATGATTAATAGGGACAGTCGGGGGCATCAGTATTCAATTGTCAGAGGTGAAATTCTTG
GATTTATTGAAGACTAACTACTGCGAAAGCATTTGCCAAGGATGTTTTCATTAATCAGTG
AACGAAAGTTAGGGGATCGAAGACGATCAGATACCGTCGTAGTCTTAACCATAAACTATG
CCGACTAGGGATCGGGCGATGTTTCAATATTGACTCGCTCGGCACCTTACGAGAAATCAA
AG
>MCR00922

TAATTCCAGCTCCAATAGCGTATATTAAAGTTGTTGCAGTTAAAAAGCTCGTAGTTGAAC
TTTGGGCCTGGCTGGCAGGTCCGCCTCACCGCGTGTACTTGACCGGCCGGGCCTTCTCTT
CTGGAGAACCTCATGCCCTTTACTGGGCGTGTTGGGGACCAGGACTTTTACTTTGAAAAA
ATTAGAGTGTTCAAAGCAGGCCTTTGCTCGAATATGTTAGCATGGAATAATAGAATAGGA
CGTGCGGTCCTATTTTGTTGGTTTCTAGGACCGCCGTAATGATTAATAGGGACAGTCGGG
GGCATCAGTATTCAATTGTCAGAGGTGAAATTCTTGGATTTATTGAAGACTAACTACTGC
GAAAGCATTTGCCAAGGATGTTTTCATTAATCAGTGAACGAAAGTTAGGGGATCGAAGAC
GATCAGATACCGTCGTAGTCTTAACCATAAACTATGCCGACTAGGGATCGGGCGATGTTT
CAATATTGACTCGCTCGGCACCTTACGAGAAATCAAAGTGTTTGGGTTCTGGGGGGAGTA
TGGTCGCAAGGCTGAAACTTAAAGAAATTGACGGAAGGGCACCACCAGGCGTGGAGCCTG
CGGCTTAATTTGACTCAACACGGGGAAACTCACCAGGTCCAGATGAAATAAGGATTGACA
GATTGAGAGCTCTTTCTTGATTTTTCAGGTGGTGGTGCATGGCCGTTCTTAGTTCGTGGG
GTGACTTGTCTGCTTAATTGCGATAACGAACGAGACCTTAACCTGCTAAATAGCCAGGCT
AGCTTTGGCTGGTCGCCGGCTTCTTAGAGGGACTATCGGCTCAAGCC
>MCR00923
GTAATTCCAGCTCCAATAGCGTATATTAAAGTTGTTGCAGTTAAAAAGCTCGTAGTTGAA
CTTTGGGCCTGGCTGGCAGGTCCGCCTCACCGCGTGTACTTGACCGGCCGGGCCTTCTCT
TCTGGAGAACCTCATGCCCTTTACTGGGCGTGTTGGGGACCAGGACTTTTACTTTGAAAA
AATTAGAGTGTTCAAAGCAGGCCTTTGCTCGAATATGTTAGCATGGAATAATAGAATAGG
ACGTGCGGTCCTATTTTGTTGGTTTCTAGGACCGCCGTAATGATTAATAGGGACAGTCGG
GGGCATCAGTATTCAATTGTCAGAGGTGAAATTCTTGGATTTATTGAAGACTAACTACTG
CGAAAGCATTTGCCAAGGATGTTTTCATTAATCAGTGAACGAAAGTTAGGGGATCGAAGA
CGATCAGATACCGTCGTAGTCTTAACCATAAACTATGCCGACTAGGGATCGGGCGATGTT
TCAATATTGACTCGCTCGGCACCTTACGAGAAATCAAAGTGTTTGGGTTCTGGGGGGAGT
ATGGTCGCAAGGCTGAAACTTAAAGAAATTGACGGAAGGGCACCACCAGGCGTGGAGCCT
GCGGCTTAATTTGACTCAACACGGGGAAACTCACCAGGTCCAGATGAAATAAGGATTGAC
AGATTGAGAGCTCTTTCTTGATTTTTCAGGTGGTGGTGCATGGCCGTTCTTAGTTCGTGG
GGTGACTTGTCTGCTTAATTGCGATAACGAACGAGACCTTAACCTGCTAAATAGCCAGGC
TAGCTTTGGCTGGTCGCCGGCTTCTTAGAGGGACTATCGGCTCAAGCCGAGGGAAGTTTG
AGGCA
