# Supplementary material for: Morphological, molecular and 3D synchrotron X-ray tomographic characterizations of Helicascus satunensis sp. nov., a novel mangrove fungus
Source: PeerJ. 2024 Nov 8;12:e18341. doi: 10.7717/peerj.18341 (PMC11552490; doi:10.7717/peerj.18341)
Supplement: Supplemental Information 3 [file peerj-12-18341-s003.fas]

>MCR00699
TGCCCTAGTAACGGCGAGTGAAGCGGCAATAGCTCAAATTTAAAATCTGGTTCTCTCTTA
GAGCCCGAGTTGTAATTTGTAGAGGGTGCTTTAGCATTGATAGCGGTCTAAGTTCCTTGG
AACAGGATATCACAGAGGGTAAGAATCCCGTATGTGGTCGCTAATCTCTGCTATGTAAAG
CCCCTTCAATGAGTCGAGTTGTTTGGGAATGCAGCTCTAAATGGGAGGTAAATTTCTTCT
AAAGCTAAATATTGGCCAGAGACCGATAGCGCACAAGTAGAGTGATCGAAAGATGAAAAG
CACTTTGGAAAGAGAGTTAAACAGCACGTGAAATTGTTGAAAGGGAAGCGCTTGTCGCCA
GACTTGCCTGTAGTTGCTCACCCAAGCGCTATACTTGGGGCACTCTTCTACAGGCAGGCC
AGCATCAGTTTAGGCAGCTGGATAAAGGTCTCTGACACGTTCCATCCTTTGTAGATGGCC
ATATAGGGGAGACGTCATGCAGTTAGCCTAGACTGAGGTCCGCGCGTTTGCTAGGATGCT
GGCGTAATGGCTGTAAGCGGCCCGTCTTGAAACACGGACCAAGGAGTCTAACATCTATGC
GAGTGTTTGGGGTGTCAAGCCCAAGCGCGTAATAAACGTGAACGGAGGTGGGGAACCTTT
TGGGTGCACCATCGACCGATCCTGATGTCTTCGGATGGATTTGAGTAAGAGCATAGCTGT
TGGGACCCGAAAGATGGTGAACTATGCTTGAATAGGGTGAAGCCAGAGGAAACTCTGGTG
GAGGCTCGCAGCGGTTCTGACGTGCAAATCGATCGTCAAATTTGGGCATAGGGGCGAAAG
ACTAATCGAACTATCTAGTAGCTGGTTCCTGCCGAAGTTTCCCTCAGGATAGCAGTAACG
TATTCAGTTTTATGAGGTAAAGCGAATGATTAGAGGCCTGGGGGTTGAAACAACCTTCAC
CTATTCTCAAACTTTAAATATGTAAGAAGTCCTTGTTACTTAATTGAACGTGGACATTTG
AATGTACCGTTACTAGTGGGCCATTTTTGGTAAGCAGAACTGGCGATGCGGGATGAACCG
AACGTGGGGTTAAGGTGCCAGAATGCACGCTCATCAGACACCACAAAAGGTGTTAGTTCA
TCTAGACAGCAGGACGGTGGCCATGGAAGTCGGAATCCGCTAAGGAGTGTGTAACAACTC
ACCTGCCGAATGAACTAGCCCTGAAAATGGATGGCGCTCAAGCGTGTTACCCATACCCCG
CCGCTGGGGCTGAATATATGCCCCAGCGAGTAGGCAGGCGTGGAGGTTTGTGACGAAG
>MCR00922
CGGCGAGTGAAGCGGCAATAGCTCAAATTTAAAATCTGGTTCTCTCTTAGAGCCCGAGTT
GTAATTTGTAGAGGGTGCTTTAGCATTGATAGCGGTCTAAGTTCCTTGGAACAGGATATC
ACAGAGGGTAAGAATCCCGTATGTGGTCGCTAATCTCTGCTATGTAAAGCCCCTTCAATG
AGTCGAGTTGTTTGGGAATGCAGCTCTAAATGGGAGGTAAATTTCTTCTAAAGCTAAATA
TTGGCCAGAGACCGATAGCGCACAAGTAGAGTGATCGAAAGATGAAAAGCACTTTGGAAA
GAGAGTTAAACAGCACGTGAAATTGTTGAAAGGGAAGCGCTTGTCGCCAGACTTGCCTGT
AGTTGCTCACCCAAGCGCTATACTTGGGGCACTCTTCTACAGGCAGGCCAGCATCAGTTT
AGGCAGCTGGATAAAGGTCTCTGACACGTTCCATCCTTTGTAGATGGCCATATAGGGGAG
ACGTCATGCAGTTAGCCTAGACTGAGGTCCGCGCGTTTGCTAGGATGCTGGCGTAATGGC
TGTAAGCGGCCCGTCTTGAAACACGGACCAAGGAGTCTAACATCTATGCGAGTGTTTGGG
TGTCAAGCCCAAGCGCGTAATAAACGTGAACGGAGGTGGGAACCTTTGGGTGCACCATCG
ACCGATCCTGATGTCTTCGGATGGATTTGAGTAAGAGCATAGCTGTTGGGACCCGAAAGA
TGGTGAACTATGCTTGAATAGGGTGAAGCCAGAGGAAACTCTGGTGGAGGCTCGCAGCGG
TTCTGACGTGCAAATCGATCGTCAAATTTGGGCATAGGGGCGAAAGACTAATCGAACTAT
CTAGTAGCTGGTTCCTGCCGAAGTTTCCCTCAGGATAGCAGTAACGTATTCAGTTTTATG
AGGTAAAGCGAATGATTAGAGGCCTGGGGGTTGAAACAACCTTCACCTATTCTCAAACTT
TAAATATGTAAGAAGTCCTTGTTACTTAATTGAACGTGGACATTTGAATGTACCGTTACT
AGTGGGCCATTTTTGGTAAGCAGAACTGGCGATGCGGGATGAACCGAACGTGGGGTTAAG
GTGCCAGAATGCACGCTCATCAGACACCACAAAAGGTGTTAGTTCATCTAGACAGCAGGA
CGGTGGCCATGGAAGTCGGAATCCGCTAAGGAGTGTGTAACAACTCACCTGCCGAATGAA
CTAGCCCTGAAAATGGATGGCGCTCAAGCGTGTTACCCATACCCCGCCGCTGGGGCTGAA
TATATGCCCCAGCGAGTAGGCAGGCGTGGAGGTT
>MCR00923
CGGCGAGTGAAGCGGCAATAGCTCAAATTTAAAATCTGGTTCTCTCTTAGAGCCCGAGTT
GTAATTTGTAGAGGGTGCTTTAGCATTGATAGCGGTCTAAGTTCCTTGGAACAGGATATC
ACAGAGGGTAAGAATCCCGTATGTGGTCGCTAATCTCTGCTATGTAAAGCCCCTTCAATG
AGTCGAGTTGTTTGGGAATGCAGCTCTAAATGGGAGGTAAATTTCTTCTAAAGCTAAATA
TTGGCCAGAGACCGATAGCGCACAAGTAGAGTGATCGAAAGATGAAAAGCACTTTGGAAA
GAGAGTTAAACAGCACGTGAAATTGTTGAAAGGGAAGCGCTTGTCGCCAGACTTGCCTGT
AGTTGCTCACCCAAGCGCTATACTTGGGGCACTCTTCTACAGGCAGGCCAGCATCAGTTT
AGGCAGCTGGATAAAGGTCTCTGACACGTTCCATCCTTTGTAGATGGCCATATAGGGGAG
ACGTCATGCAGTTAGCCTAGACTGAGGTCCGCGCGTTTGCTAGGATGCTGGCGTAATGGC
TGTAAGCGGCCCGTCTTGAAACACGGACCAAGGAGTCTAACATCTATGCGAGTGTTTGGG
TGTCAAGCCCAAGCGCGTAATAAACGTGAACGGAGGTGGGAACCTTTGGGTGCACCATCG
ACCGATCCTGATGTCTTCGGATGGATTTGAGTAAGAGCATAGCTGTTGGGACCCGAAAGA
TGGTGAACTATGCTTGAATAGGGTGAAGCCAGAGGAAACTCTGGTGGAGGCTCGCAGCGG
TTCTGACGTGCAAATCGATCGTCAAATTTGGGCATAGGGGCGAAAGACTAATCGAACTAT
CTAGTAGCTGGTTCCTGCCGAAGTTTCCCTCAGGATAGCAGTAACGTATTCAGTTTTATG
AGGTAAAGCGAATGATTAGAGGCCTGGGGGTTGAAACAACCTTCACCTATTCTCAAACTT
TAAATATGTAAGAAGTCCTTGTTACTTAATTGAACGTGGACATTTGAATGTACCGTTACT
AGTGGGCCATTTTTGGTAAGCAGAACTGGCGATGCGGGATGAACCGAACGTGGGGTTAAG
GTGCCAGAATGCACGCTCATCAGACACCACAAAAGGTGTTAGTTCATCTAGACAGCAGGA
CGGTGGCCATGGAAGTCGGAATCCGCTAAGGAGTGTGTAACAACTCACCTGCCGAATGAA
CTAGCCCTGAAAATGGATGGCGCTCAAGCGTGTTACCCATACCCCGCCGCTGGGGCTGAA
TATATGCCCCAGCGAGTAGGCAGGCGTGGAGGTTTGTGA
