# Supplementary material for: Morphological, molecular and 3D synchrotron X-ray tomographic characterizations of Helicascus satunensis sp. nov., a novel mangrove fungus
Source: PeerJ. 2024 Nov 8;12:e18341. doi: 10.7717/peerj.18341 (PMC11552490; doi:10.7717/peerj.18341)
Supplement: Supplemental Information 4 [file peerj-12-18341-s004.fas]

>MCR00699
ACCTTTCGGGGTCAATAATAACTGTAGGGGTGTCGGAATGTTGAGATTTTTGGCCTGCGA
ACGCGGCCGGGTCAAAACGCAAAGTAATGACCTGCCCTACTCTCTTGAGTAGTGGCTGCA
ACTGCTTCTCCTTTGGCGGGAGCAGGCTCTCGTTATCAAGGACGAGAACAACAACACTTC
TGTGGGCTCGTGAGGAGAGAAATACTAGAGCGATTTCTTGCTCGTCTGTTAAACTGGGAG
TCGACTGATACCGCTTTGCGGTGGTAGGTGTGTCTTACCTGGTTTTTCCTGCACGCGGTG
TCTTAAAAGCCTTGCGCTTGATCTTCTGAGCGGTCAGACATGTTAACTATGGCCTTATGC
TCAAAGAAGCTCAGGAGATTGTGACACGGTAAGACTTTCTGTCTTACAGGTAAGGGAAAG
ACTCTTAATTTAATGAGACTTGTGGGTACGCTCTGGGGTTTTAATCTGGGGATTCCATAC
TTGAGCATAAGGTTGATTACTCGATTGAACAAGTACCGAAAGTATTGCGCCGGAAATGTC
AAGTGATAGCTAGCGGTATCTGTGGGAAGTTGATACTATCAATCGGGATTTCCTAATTAC
CTACAGAAGTGGTTCTTGCGCTTGATTACTTGAGACGTGGGGCTCGAGGGCTTTTTTGTG
GGGCCGACATGTCTGCGGGGAATATTAAACTCTTGTTTTTGTGTACCTCTTGTTTCTCGG
TAAGGCATTACTTACCGGGTGAAAAGTTCTTCTCAACCTTAAGTAAATAAGCACTTTTTC
TTCTAATACTACCAATCTTTACAACTTTCAACAATGGATCTCTTGGTTCTGGCATCGATG
AAGAACGCAGCGAAATGCGATAAGTAGTGTGAATTGCAGAATTCAGTGAATCATCGAATC
TTTGAACGCATATTGCGCCCTTTAGTTTATTCTATTGGGCATACCTGTTCGAGCGTCGTT
TAGGAAAGTCAAGCCATGGGCTTGGTGTTGAGCGCGCTTGTTGCTGTGTGTCAGTAACTC
GCTCTAAAAGTATTGGCGGCTTCAATAACGCTTTATGCGTAGTACATACGCGCAAGTGAA
TAATTATTGGTAGTGCCC
>MCR00922

TACCTTTCGGGGTCAATAATAACTGTAGGGGTGTCGGAATGTTGAGATTTTTGGCCTGCG
AACGCGGCCGGGTCAGAACGCAAAGTAATGACCTGCCCTACTCTCTTGAGTAGTGGCTGC
AACTGCTTCTCCTTTGGCGGGAGCAGGCTCTCGTTATCAAGGACGAGAACAACAACACTT
CTGTGGGCTCGTGAGGAGAGAAATACTAGAGCGATTTCTTGCTCGTCTGTTAAACTGGGA
GTCGACTGATACCGCTATGCGGTGGTAGGTGTGTCTTACCTGGTTTTTCCTGCACGCGGT
GTCTTAAAAGCCTTGCGCTTGATCTTCTGAGCGGTCAGACATGTTAACTATGGCCTTATG
CTCAAAGAAGCTCAGGAGATTGTGACACGGTAAGACTTTCTGTCTTACAGGTAAGGGAAA
GACTCTTAATTTAATGAGACTTGTGGGTACGCTCTGGGGTTTTAATCTGGGGATTCCATA
CTTGAGCATAAGGTTGATTACTCGATTGAACAAGTACCGAAAGTATTGCGCCGGAAATGT
CAAGTGATAGCTAGCGGTATCTGTGGGAAGTTGATACTATCAATCGGGATTTCCTAATTA
CCTACAGAAGTGGTTCTTGCGCTTGATTACTTGAGACGTGGGGCTCGAGGGCTTTTTTGT
GGGGCCGACATGTCTGCGGGGAATATTAAACTCTTGTTTTTGTGTACCTCTTGTTTCTCG
GTAAGGCATTACTTACCGGGTGAAAAGTTCTTCTCAACCTTAAGTAAATAAGCACTTTTT
CTTCTAATACTACCAATCTTTACAACTTTCAACAATGGATCTCTTGGTTCTGGCATCGAT
GAAGAACGCAGCGAAATGCGATAAGTAGTGTGAATTGCAGAATTCAGTGAATCATCGAAT
CTTTGAACGCATATTGCGCCCTTTAGTTTATTCTATTGGGCATACCTGTTCGAGCGTCGT
TTAGGAAAGTCAAGCCATGGGCTTGGTGTTGAGCGCGCTTGTTGCTGTGTGTCAGTAACT
CGCTCTAAAAGTATTGGCGGCTTCAATAACGCTTTATGCGTAGTACATACGCGCAAGTGA
ATAATTATTGGTAGTGCCCAGTAAGCATTAAAAA
>MCR00923
GTACCTTTCGGGGTCAATAATAACTGTAGGGGTGTCGGAATGTTGAGATTTTTGGCCTGC
GAACGCGGCCGGGTCAGAACGCAAAGTAATGACCTGCCCTACTCTCTTGAGTAGTGGCTG
CAACTGCTTCTCCTTTGGCGGGAGCAGGCTCTCGTTATCAAGGACGAGAACAACAACACT
TCTGTGGGCTCGTGAGGAGAGAAATACTAGAGCGATTTCTTGCTCGTCTGTTAAACTGGG
AGTCGACTGATACCGCTATGCGGTGGTAGGTGTGTCTTACCTGGTTTTTCCTGCACGCGG
TGTCTTAAAAGCCTTGCGCTTGATCTTCTGAGCGGTCAGACATGTTAACTATGGCCTTAT
GCTCAAAGAAGCTCAGGAGATTGTGACACGGTAAGACTTTCTGTCTTACAGGTAAGGGAA
AGACTCTTAATTTAATGAGACTTGTGGGTACGCTCTGGGGTTTTAATCTGGGGATTCCAT
ACTTGAGCATAAGGTTGATTACTCGATTGAACAAGTACCGAAAGTATTGCGCCGGAAATG
TCAAGTGATAGCTAGCGGTATCTGTGGGAAGTTGATACTATCAATCGGGATTTCCTAATT
ACCTACAGAAGTGGTTCTTGCGCTTGATTACTTGAGACGTGGGGCTCGAGGGCTTTTTTG
TGGGGCCGACATGTCTGCGGGGAATATTAAACTCTTGTTTTTGTGTACCTCTTGTTTCTC
GGTAAGGCATTACTTACCGGGTGAAAAGTTCTTCTCAACCTTAAGTAAATAAGCACTTTT
TCTTCTAATACTACCAATCTTTACAACTTTCAACAATGGATCTCTTGGTTCTGGCATCGA
TGAAGAACGCAGCGAAATGCGATAAGTAGTGTGAATTGCAGAATTCAGTGAATCATCGAA
TCTTTGAACGCATATTGCGCCCTTTAGTTTATTCTATTGGGCATACCTGTTCGAGCGTCG
TTTAGGAAAGTCAAGCCATGGGCTTGGTGTTGAGCGCGCTTGTTGCTGTGTGTCAGTAAC
TCGCTCTAAAAGTATTGGCGGCTTCAATAACGCTTTATGCGTAGTACATACGCGCAAGTG
AATAATTATTGGTAGTGCCCAGTAAGCATTAAA
