# Supplementary material for: Morphological, molecular and 3D synchrotron X-ray tomographic characterizations of Helicascus satunensis sp. nov., a novel mangrove fungus
Source: PeerJ. 2024 Nov 8;12:e18341. doi: 10.7717/peerj.18341 (PMC11552490; doi:10.7717/peerj.18341)
Supplement: Supplemental Information 5 [file peerj-12-18341-s005.fas]

>MCR00699
GCCGCTGGTACTGGTGAGTTCGAGGCTGGTATCTCCAAGGATGGCCAGACTCGTGAGCAC
GCTCTGCTTGCCTACACTCTTGGTGTCAAGCAACTAATCGTTGCCATCAACAAGATGGAT
ACCACTAAGTGGAGCGAGAGTCGTTACCAGGAAATCATCAAGGAGACGTCCAACTTCATC
AAGAAGGTTGGCTACAATCCCAAGCACGTTCCCTTCGTCCCCATCTCTGGCTTCAATGGC
GACAACATGATCGAGCCCTCCAGCAACTGCCCGTGGTACAAGGGTTGGGAGAAGGAGACC
AAGTCCAAGGCTTCCGGCAAGACCCTCCTGGAGGCCATCGATGCCATTGACCCCCCGTCC
CGCCCCGTCGACAAGCCCCTTCGTCTGCCCCTCCAGGATGTGTACAAGATCGGCGGTATT
GGCACGGTCCCCGTCGGCCGTGTCGAGACCGGTGTCATCAAGGCTGGTATGGTCGTCACC
TTTGCTCCCGCTCAAGTGACCACTGAAGTCAAGTCCGTCGAGATGCACCACGAGCAGCTT
TCCGAGGGTGTTCCCGGTGATAACGTTGGCTTCAACGTCAAGAACGTTTCCGTCAAGGAA
ATCCGTCGTGGCAACGTTGCTGGTGACTCCAAGAACGACCCCCCCAAGGGTGCCGAATCT
TTCAATGCCCAGGTTATCGTCCTCAACCACCCCGGTCAGGTCGGTGCTGGTTACGCCCCT
GTCCTTGACTGCCACACCGCACATATTGCCTGCAAGTTCTCTGAGCTTCTCGAGAAGATT
GATCGCCGAACTGGCAAGTCCGTTGAGAACTCGCCCAAGTTCATCAAGTCCGGTGACGCC
GCTATCGTTAAGATGATTCCCTCCAAGCCCATGTGCGTTGAGGCTTTCACTGAGTATCCT
CCTCTTGGTCGTTTCGCCGTCCGTGACATGG
>MCR00922
GCCGCTGGTACTGGTGAGTTCGAGGCTGGTATCTCCAAGGATGGCCAGACTCGTGAGCAC
GCTCTGCTTGCCTACACTCTTGGTGTCAAGCAACTAATCGTTGCCATCAACAAGATGGAT
ACCACTAAGTGGAGCGAGAGTCGTTACCAGGAAATCATCAAGGAGACGTCCAACTTCATC
AAGAAGGTTGGCTACAATCCCAAGCACGTTCCCTTCGTCCCCATCTCTGGCTTCAATGGC
GACAACATGATCGAGCCCTCCAGCAACTGCCCGTGGTACAAGGGTTGGGAGAAGGAGACC
AAGTCCAAGGCTTCCGGCAAGACCCTCCTGGAGGCCATCGATGCCATTGACCCCCCGTCC
CGCCCCGTCGACAAGCCCCTTCGTCTGCCCCTCCAGGATGTGTACAAGATCGGCGGTATT
GGCACGGTCCCCGTCGGCCGTGTCGAGACCGGTGTCATCAAGGCTGGTATGGTCGTCACC
TTTGCTCCCGCTCAAGTGACCACTGAAGTCAAGTCCGTCGAGATGCACCACGAGCAGCTT
TCCGAGGGTGTTCCCGGTGATAACGTTGGCTTCAACGTCAAGAACGTTTCCGTCAAGGAA
ATCCGTCGTGGCAACGTTGCTGGTGACTCCAAGAACGACCCCCCCAAGGGTGCCGAATCT
TTCAATGCCCAGGTTATCGTCCTCAACCACCCCGGTCAGGTCGGTGCTGGTTACGCCCCT
GTCCTTGACTGCCACACCGCACATATTGCCTGCAAGTTCTCTGAGCTTCTCGAGAAGATT
GATCGCCGAACTGGCAAGTCCGTTGAGAACTCGCCCAAGTTCATCAAGTCCGGTGACGCC
GCTATCGTTAAGATGATTCCCTCCAAGCCCATGTGCGTTGAGGCTTTCACTGAGTATCCT
CCTCTTGGTCGTTTCGCCGTCCGTGACATGG
>MCR00923
GCCGCTGGTACTGGTGAGTTCGAGGCTGGTATCTCCAAGGATGGCCAGACTCGTGAGCAC
GCTCTGCTTGCCTACACTCTTGGTGTCAAGCAACTAATCGTTGCCATCAACAAGATGGAT
ACCACTAAGTGGAGCGAGAGTCGTTACCAGGAAATCATCAAGGAGACGTCCAACTTCATC
AAGAAGGTTGGCTACAATCCCAAGCACGTTCCCTTCGTCCCCATCTCTGGCTTCAATGGC
GACAACATGATCGAGCCCTCCAGCAACTGCCCGTGGTACAAGGGTTGGGAGAAGGAGACC
AAGTCCAAGGCTTCCGGCAAGACCCTCCTGGAGGCCATCGATGCCATTGACCCCCCGTCC
CGCCCCGTCGACAAGCCCCTTCGTCTGCCCCTCCAGGATGTGTACAAGATCGGCGGTATT
GGCACGGTCCCCGTCGGCCGTGTCGAGACCGGTGTCATCAAGGCTGGTATGGTCGTCACC
TTTGCTCCCGCTCAAGTGACCACTGAAGTCAAGTCCGTCGAGATGCACCACGAGCAGCTT
TCCGAGGGTGTTCCCGGTGATAACGTTGGCTTCAACGTCAAGAACGTTTCCGTCAAGGAA
ATCCGTCGTGGCAACGTTGCTGGTGACTCCAAGAACGACCCCCCCAAGGGTGCCGAATCT
TTCAATGCCCAGGTTATCGTCCTCAACCACCCCGGTCAGGTCGGTGCTGGTTACGCCCCT
GTCCTTGACTGCCACACCGCACATATTGCCTGCAAGTTCTCTGAGCTTCTCGAGAAGATT
GATCGCCGAACTGGCAAGTCCGTTGAGAACTCGCCCAAGTTCATCAAGTCCGGTGACGCC
GCTATCGTTAAGATGATTCCCTCCAAGCCCATGTGCGTTGAGGCTTTCACTGAGTATCCT
CCTCTTGGTCGTTTCGCCGTCCGTGACATGG
