# Supplementary material for: Morphological, molecular and 3D synchrotron X-ray tomographic characterizations of Helicascus satunensis sp. nov., a novel mangrove fungus
Source: PeerJ. 2024 Nov 8;12:e18341. doi: 10.7717/peerj.18341 (PMC11552490; doi:10.7717/peerj.18341)
Supplement: Supplemental Information 6 [file peerj-12-18341-s006.fas]

>MCR00699
AATACGCCCGTTGGTCGCGACGGGAAGCTTGCCAAGCCGCGGCAATTGCACAACAGCCAC
TGGGGGCTCGTCTGTCCTGCCGAGACCCCCGAGGGACAGGCGTGCGGACTTGTGAAGAAT
TTGTCTCTAATGTGCTATGTTAGTGTTGGCAGTGAGAGCACGCCCATCATTGATTTCATG
TCGCAGCGCCAAATGGAGCTTCTTGAGGAATTTGACTCGACCATGAATCCTACCGCGACT
AAAGTATTCGTGAACGGCGTCTGGGTCGGCACACACAACAGCCCAGCACAGCTTGTCAGC
ACTGTACAAGAGCTCCGACGGAATGGTACACTTTCATACGAAATGAGTCTCATCAGGGAT
ATTCGCGATCGAGAATTCAAGATTTTCACTGACGCTGGGCGCGTCATGAGACCGCTCTTC
GTAGTAGAGAGCGACCGACGGAAGCACACCGTCGGCAACCTAATATACAATAAAGAACAT
CTTCGAAAACTCACCGAGGATCAAGACATTGATACATCAGGGTACAATGACGAGGACGCA
GCCGCGAGAAAATTCGGCTGGAGAGGACTCATTCACAATGGCGTAGTAGAGTATCTCGAC
GCAGAAGAAGAAGAAACCGCCATGATTGTCATGTCTCCTGAAGAGCTAGATGAATGGCGC
GATCTTAAGCAGGGAATAGCACCAAATCCGGAGGCAGATAAGAAGAACCGTCTTGGTCGC
ATCAAGCCTAAGCCAAACCCAACCGTCTCCGTCTACACACATTGCGAAA
>MCR00923
AATACGCCCGTTGGTCGCGACGGGAAGCTTGCCAAGCCGCGGCAATTGCACAACAGCCAC
TGGGGGCTCGTCTGTCCTGCCGAGACCCCCGAGGGACAGGCGTGCGGACTTGTGAAGAAT
TTGTCTCTAATGTGCTATGTTAGTGTTGGCAGTGAGAGCACGCCCATCATTGATTTCATG
TCGCAGCGCCAAATGGAGCTTCTTGAGGAATTTGACTCGACCATGAATCCTACCGCGACT
AAAGTATTCGTGAACGGCGTCTGGGTCGGCACACACAACAGCCCAGCACAGCTTGTCAGC
ACTGTACAAGAGCTCCGACGGAATGGTACACTTTCATACGAAATGAGTCTCATCAGGGAT
ATTCGCGATCGAGAATTCAAGATTTTCACTGACGCTGGGCGCGTCATGAGACCGCTCTTC
GTAGTAGAGAGCGACCGACGGAAGCACACCGTCGGCAACCTAATATACAATAAAGAACAT
CTTCGAAAACTCACCGAGGATCAAGACATTGATACATCAGGGTACAATGACGAGGACGCA
GCCGCGAGAAAATTCGGCTGGAGAGGACTCATTCACAATGGCGTAGTAGAGTATCTCGAC
GCAGAAGAAGAAGAAACCGCCATGATTGTCATGTCTCCTGAAGAGCTAGATGAATGGCGC
GATCTTAAGCAGGGAATAGCACCAAATCCGGAGGCAGATAAGAAGAACCGTCTTGGTCGC
ATCAAGCCTAAGCCAAACCCAACCGTCTCCGTCTACACACATTGCGAAA
